# Supplementary material for: The soluble glutathione transferase superfamily: role of Mu class in triclabendazole sulphoxide challenge in Fasciola hepatica
Source: Parasitol Res. 2021 Jan 27;120(3):979–91. doi: 10.1007/s00436-021-07055-5 (PMC7889535; doi:10.1007/s00436-021-07055-5)
Supplement: Supplementary file 2 — (XLSX 242 kb) [file 436_2021_7055_MOESM2_ESM.xlsx]

## Sheet: ESM2
Online Resource 2 Full details of the putative protein identification of GST isoforms from F. hepatica by MSMS. Peptide sequences from spots trypsin digested were used to search against both F. hepatica genomes for the identification of the specific members of the GST superfamily. MASCOT ion scores of >42 indicate identity or extensive homology (p<0.05). An accession number from Genbank relating …
Spot	Mascot Score	Genome Accession Number	Putative Identification	Total Peptides	Unique Peptides	Sequence Coverage	Precusor Mass	Precursor Charge	Peptide Mass	Sequence	Modifications	GST BLAST Accession Number	Fasciola GST Clade
1	243	Maker-scaffold10x_490_pilon-snap-gene-0.8	Glutathione S-transferase protein	39	8	28.5	517.789	2	1033.56	LTQSVAIMR	Oxidation (M)	ADP09370	Mu 26/51
							517.789	2	1033.56	LTQSVAIMR	Oxidation (M)
							517.789	2	1033.56	LTQSVAIMR	Oxidation (M)
							517.789	2	1033.56	LTQSVAIMR	Oxidation (M)
							517.789	2	1033.56	LTQSVAIMR	Oxidation (M)
							517.789	2	1033.56	LTQSVAIMR	Oxidation (M)
							517.789	2	1033.56	LTQSVAIMR	Oxidation (M)
							518.28	2	1033.56	LTQSVAIMR	Oxidation (M)
							518.28	2	1033.56	LTQSVAIMR	Oxidation (M)
							518.28	2	1033.56	LTQSVAIMR	Oxidation (M)
							571.261	2	1140.5	MWSNFLGDR	Oxidation (M)
							571.261	2	1140.5	MWSNFLGDR	Oxidation (M)
							571.261	2	1140.5	MWSNFLGDR	Oxidation (M)
							669.826	2	1337.63	ISMIEGAAMDLR	2 Oxidation (M)
							669.826	2	1337.63	ISMIEGAAMDLR	2 Oxidation (M)
							669.826	2	1337.63	ISMIEGAAMDLR	2 Oxidation (M)
							669.826	2	1337.63	ISMIEGAAMDLR	2 Oxidation (M)
							669.826	2	1337.63	ISMIEGAAMDLR	2 Oxidation (M)
							669.826	2	1337.63	ISMIEGAAMDLR	2 Oxidation (M)
							678.818	2	1354.64	ISMECLVPHPR	Oxidation (M)
							740.844	2	1480.69	YLAPQCLEDFPK
							740.862	2	1480.69	YLAPQCLEDFPK
							740.862	2	1480.69	YLAPQCLEDFPK
							741.355	2	1480.69	YLAPQCLEDFPK
							741.355	2	1480.69	YLAPQCLEDFPK
							741.355	2	1480.69	YLAPQCLEDFPK
							681.996	3	2042.97	FNMGLDLPNLPYYIDDK	Oxidation (M)
							681.996	3	2042.97	FNMGLDLPNLPYYIDDK	Oxidation (M)
							681.996	3	2042.97	FNMGLDLPNLPYYIDDK	Oxidation (M)
							1022.49	2	2042.97	FNMGLDLPNLPYYIDDK	Oxidation (M)
							1022.49	2	2042.97	FNMGLDLPNLPYYIDDK	Oxidation (M)
							682.331	3	2042.97	FNMGLDLPNLPYYIDDK	Oxidation (M)
							709.352	3	2125.04	LLLEYLGEEYEEHLYGR
							709.352	3	2125.04	LLLEYLGEEYEEHLYGR
							709.352	3	2125.04	LLLEYLGEEYEEHLYGR
							709.352	3	2125.04	LLLEYLGEEYEEHLYGR
							709.352	3	2125.04	LLLEYLGEEYEEHLYGR
							628.81	4	2511.19	LLLEYLGEEYEEHLYGRDDR
							628.81	4	2511.19	LLLEYLGEEYEEHLYGRDDR
	216	D915_15048	Glutathione S-transferase protein	31	5	25.6	517.789	2	1033.56	LTQSVAIMR	Oxidation (M)	THD18760	Mu 27/47
							517.789	2	1033.56	LTQSVAIMR	Oxidation (M)
							517.789	2	1033.56	LTQSVAIMR	Oxidation (M)
							517.789	2	1033.56	LTQSVAIMR	Oxidation (M)
							517.789	2	1033.56	LTQSVAIMR	Oxidation (M)
							517.789	2	1033.56	LTQSVAIMR	Oxidation (M)
							517.789	2	1033.56	LTQSVAIMR	Oxidation (M)
							518.28	2	1033.56	LTQSVAIMR	Oxidation (M)
							518.28	2	1033.56	LTQSVAIMR	Oxidation (M)
							518.28	2	1033.56	LTQSVAIMR	Oxidation (M)
							571.261	2	1141.49	MWSDFLGDR	Oxidation (M)
							571.754	2	1141.49	MWSDFLGDR	Oxidation (M)
							571.754	2	1141.49	MWSDFLGDR	Oxidation (M)
							669.826	2	1337.63	ISMIEGAAMDLR	2 Oxidation (M)
							669.826	2	1337.63	ISMIEGAAMDLR	2 Oxidation (M)
							669.826	2	1337.63	ISMIEGAAMDLR	2 Oxidation (M)
							669.826	2	1337.63	ISMIEGAAMDLR	2 Oxidation (M)
							669.826	2	1337.63	ISMIEGAAMDLR	2 Oxidation (M)
							669.826	2	1337.63	ISMIEGAAMDLR	2 Oxidation (M)
							681.996	3	2042.97	FNMGLDLPNLPYYIDDK	Oxidation (M)
							681.996	3	2042.97	FNMGLDLPNLPYYIDDK	Oxidation (M)
							681.996	3	2042.97	FNMGLDLPNLPYYIDDK	Oxidation (M)
							1022.49	2	2042.97	FNMGLDLPNLPYYIDDK	Oxidation (M)
							1022.49	2	2042.97	FNMGLDLPNLPYYIDDK	Oxidation (M)
							682.331	3	2042.97	FNMGLDLPNLPYYIDDK	Oxidation (M)
							720.682	3	2159.02	LFLEYLGEEYEEHLYGR
							720.682	3	2159.02	LFLEYLGEEYEEHLYGR
							720.682	3	2159.02	LFLEYLGEEYEEHLYGR
							721.021	3	2159.02	LFLEYLGEEYEEHLYGR
							721.021	3	2159.02	LFLEYLGEEYEEHLYGR
							721.021	3	2159.02	LFLEYLGEEYEEHLYGR
	209	Maker-scaffold10x_1184_pilon-snap-gene-0.31	Glutathione S-transferase protein	26	5	13	517.789	2	1033.56	LTQSVAIMR	Oxidation (M)	P31671	Mu 28/7
							517.789	2	1033.56	LTQSVAIMR	Oxidation (M)
							517.789	2	1033.56	LTQSVAIMR	Oxidation (M)
							517.789	2	1033.56	LTQSVAIMR	Oxidation (M)
							517.789	2	1033.56	LTQSVAIMR	Oxidation (M)
							517.789	2	1033.56	LTQSVAIMR	Oxidation (M)
							517.789	2	1033.56	LTQSVAIMR	Oxidation (M)
							518.28	2	1033.56	LTQSVAIMR	Oxidation (M)
							518.28	2	1033.56	LTQSVAIMR	Oxidation (M)
							518.28	2	1033.56	LTQSVAIMR	Oxidation (M)
							571.261	2	1141.49	MWSDFLGDR	Oxidation (M)
							571.754	2	1141.49	MWSDFLGDR	Oxidation (M)
							571.754	2	1141.49	MWSDFLGDR	Oxidation (M)
							669.826	2	1337.63	ISMIEGAAMDLR	2 Oxidation (M)
							669.826	2	1337.63	ISMIEGAAMDLR	2 Oxidation (M)
							669.826	2	1337.63	ISMIEGAAMDLR	2 Oxidation (M)
							669.826	2	1337.63	ISMIEGAAMDLR	2 Oxidation (M)
							669.826	2	1337.63	ISMIEGAAMDLR	2 Oxidation (M)
							669.826	2	1337.63	ISMIEGAAMDLR	2 Oxidation (M)
							678.818	2	1354.64	ISMECLVPHPR	Oxidation (M)
							681.996	3	2042.97	FNMGLDLPNLPYYIDDK	Oxidation (M)
							681.996	3	2042.97	FNMGLDLPNLPYYIDDK	Oxidation (M)
							681.996	3	2042.97	FNMGLDLPNLPYYIDDK	Oxidation (M)
							1022.49	2	2042.97	FNMGLDLPNLPYYIDDK	Oxidation (M)
							1022.49	2	2042.97	FNMGLDLPNLPYYIDDK	Oxidation (M)
							682.331	3	2042.97	FNMGLDLPNLPYYIDDK	Oxidation (M)
	225	Maker-scaffold10x_1043_pilon-snap-gene-0.18	Glutathione S-transferase protein	21	5	26.9	464.25	2	926.486	EVYTIFR		ABI79450	S1
							464.25	2	926.486	EVYTIFR
							464.25	2	926.486	EVYTIFR
							464.25	2	926.486	EVYTIFR
							596.806	2	1191.6	LVSESLESSGGK
							596.806	2	1191.6	LVSESLESSGGK
							596.806	2	1191.6	LVSESLESSGGK
							596.806	2	1191.6	LVSESLESSGGK
							596.806	2	1191.6	LVSESLESSGGK
							596.806	2	1191.6	LVSESLESSGGK
							596.806	2	1191.6	LVSESLESSGGK
							605.839	2	1209.66	VPLLDVTGPDGK
							605.839	2	1209.66	VPLLDVTGPDGK
							605.839	2	1209.66	VPLLDVTGPDGK
							605.839	2	1209.66	VPLLDVTGPDGK
							464.25	3	1388.73	EFKENNGPTLLK
							905.88	2	1809.74	MMGETDEEYYLIER	2 Oxidation (M)
							905.88	2	1809.74	MMGETDEEYYLIER	2 Oxidation (M)
							604.261	3	1809.74	MMGETDEEYYLIER	2 Oxidation (M)
							604.261	3	1809.74	MMGETDEEYYLIER	2 Oxidation (M)
							604.261	3	1809.74	MMGETDEEYYLIER	2 Oxidation (M)
	166	D915_01922	Glutathione S-transferase protein	14	4	28.3	464.25	2	926.486	EVYTIFR		ABI79450	S1
							464.25	2	926.486	EVYTIFR
							464.25	2	926.486	EVYTIFR
							464.25	2	926.486	EVYTIFR
							605.839	2	1209.66	VPLLDVTGPDGK
							605.839	2	1209.66	VPLLDVTGPDGK
							605.839	2	1209.66	VPLLDVTGPDGK
							605.839	2	1209.66	VPLLDVTGPDGK
							464.25	3	1388.73	EFKENNGPTLLK
							905.88	2	1809.74	MMGETDEEYYLIER	2 Oxidation (M)
							905.88	2	1809.74	MMGETDEEYYLIER	2 Oxidation (M)
							604.261	3	1809.74	MMGETDEEYYLIER	2 Oxidation (M)
							604.261	3	1809.74	MMGETDEEYYLIER	2 Oxidation (M)
							604.261	3	1809.74	MMGETDEEYYLIER	2 Oxidation (M)
	62	D915_11958	Glutathione S-transferase protein	16	8	28	468.253	2	934.491	PATLGYWK		TPP64849	Mu 29/1
							468.253	2	934.491	PATLGYWK
							500.237	2	998.453	MWSDFLGK	Oxidation (M)
							507.821	2	1013.62	LTQSLAILR
							507.821	2	1013.62	LTQSLAILR
							508.311	2	1013.62	LTQSLAILR
							524.309	2	1046.6	LLLEFVGEK
							524.309	2	1046.6	LLLEFVGEK
							638.835	2	1275.65	VSMIEGAAVDLR	Oxidation (M)
							638.835	2	1275.65	VSMIEGAAVDLR	Oxidation (M)
							638.835	2	1275.65	VSMIEGAAVDLR	Oxidation (M)
							688.86	2	1375.74	KFGVHTAYGIQR
							718.383	3	2152.11	KFELGLDLPNLPYYIDDK
							718.715	3	2152.11	KFELGLDLPNLPYYIDDK
							720.042	3	2157.1	LLLEFVGEKYEEQIYER
							720.042	3	2157.1	LLLEFVGEKYEEQIYER
2	173	D915_11958	Glutathione S-transferase protein	10	5	18	468.254	2	934.491	PATLGYWK		TPP64849	Mu 29/1
							500.233	2	998.453	MWSDFLGK	Oxidation (M)
							507.821	2	1013.62	LTQSLAILR
							507.821	2	1013.62	LTQSLAILR
							638.834	2	1275.65	VSMIEGAAVDLR	Oxidation (M)
							638.834	2	1275.65	VSMIEGAAVDLR	Oxidation (M)
							638.834	2	1275.65	VSMIEGAAVDLR	Oxidation (M)
							638.834	2	1275.65	VSMIEGAAVDLR	Oxidation (M)
							720.043	3	2157.1	LLLEFVGEKYEEQIYER
							720.043	3	2157.1	LLLEFVGEKYEEQIYER
	125	Maker-scaffold10x_490_pilon-snap-gene-0.8	Glutathione S-transferase protein	26	6	21.2	517.788	2	1033.56	LTQSVAIMR	Oxidation (M)	ADP09370	Mu 26/51
							517.788	2	1033.56	LTQSVAIMR	Oxidation (M)
							517.788	2	1033.56	LTQSVAIMR	Oxidation (M)
							517.788	2	1033.56	LTQSVAIMR	Oxidation (M)
							517.788	2	1033.56	LTQSVAIMR	Oxidation (M)
							518.28	2	1033.56	LTQSVAIMR	Oxidation (M)
							518.28	2	1033.56	LTQSVAIMR	Oxidation (M)
							518.28	2	1033.56	LTQSVAIMR	Oxidation (M)
							518.28	2	1033.56	LTQSVAIMR	Oxidation (M)
							571.259	2	1140.5	MWSNFLGDR	Oxidation (M)
							571.751	2	1140.5	MWSNFLGDR	Oxidation (M)
							669.825	2	1337.63	ISMIEGAAMDLR	2 Oxidation (M)
							669.825	2	1337.63	ISMIEGAAMDLR	2 Oxidation (M)
							669.825	2	1337.63	ISMIEGAAMDLR	2 Oxidation (M)
							669.825	2	1337.63	ISMIEGAAMDLR	2 Oxidation (M)
							669.825	2	1337.63	ISMIEGAAMDLR	2 Oxidation (M)
							1022.49	2	2042.97	FNMGLDLPNLPYYIDDK	Oxidation (M)
							1022.49	2	2042.97	FNMGLDLPNLPYYIDDK	Oxidation (M)
							681.999	3	2042.97	FNMGLDLPNLPYYIDDK	Oxidation (M)
							681.999	3	2042.97	FNMGLDLPNLPYYIDDK	Oxidation (M)
							709.351	3	2125.04	LLLEYLGEEYEEHLYGR
							709.351	3	2125.04	LLLEYLGEEYEEHLYGR
							709.351	3	2125.04	LLLEYLGEEYEEHLYGR
							709.351	3	2125.04	LLLEYLGEEYEEHLYGR
							628.809	4	2511.19	LLLEYLGEEYEEHLYGRDDR
							628.809	4	2511.19	LLLEYLGEEYEEHLYGRDDR
	105	D915_15048	Glutathione S-transferase protein	25	5	25.6	517.788	2	1033.56	LTQSVAIMR	Oxidation (M)	THD18760	Mu 27/47
							517.788	2	1033.56	LTQSVAIMR	Oxidation (M)
							517.788	2	1033.56	LTQSVAIMR	Oxidation (M)
							517.788	2	1033.56	LTQSVAIMR	Oxidation (M)
							517.788	2	1033.56	LTQSVAIMR	Oxidation (M)
							518.28	2	1033.56	LTQSVAIMR	Oxidation (M)
							518.28	2	1033.56	LTQSVAIMR	Oxidation (M)
							518.28	2	1033.56	LTQSVAIMR	Oxidation (M)
							518.28	2	1033.56	LTQSVAIMR	Oxidation (M)
							571.259	2	1141.49	MWSDFLGDR	Oxidation (M)
							571.265	2	1141.49	MWSDFLGDR	Oxidation (M)
							571.751	2	1141.49	MWSDFLGDR	Oxidation (M)
							571.751	2	1141.49	MWSDFLGDR	Oxidation (M)
							669.825	2	1337.63	ISMIEGAAMDLR	2 Oxidation (M)
							669.825	2	1337.63	ISMIEGAAMDLR	2 Oxidation (M)
							669.825	2	1337.63	ISMIEGAAMDLR	2 Oxidation (M)
							669.825	2	1337.63	ISMIEGAAMDLR	2 Oxidation (M)
							669.825	2	1337.63	ISMIEGAAMDLR	2 Oxidation (M)
							1022.49	2	2042.97	FNMGLDLPNLPYYIDDK	Oxidation (M)
							1022.49	2	2042.97	FNMGLDLPNLPYYIDDK	Oxidation (M)
							681.999	3	2042.97	FNMGLDLPNLPYYIDDK	Oxidation (M)
							681.999	3	2042.97	FNMGLDLPNLPYYIDDK	Oxidation (M)
							720.686	3	2159.02	LFLEYLGEEYEEHLYGR
							721.015	3	2159.02	LFLEYLGEEYEEHLYGR
							721.015	3	2159.02	LFLEYLGEEYEEHLYGR
	92	D915_13000	Glutathione S-transferase protein	9	2	12.4	571.259	2	1141.49	MWSDFLGDR	Oxidation (M)	THD20590	Mu 28/7
							571.265	2	1141.49	MWSDFLGDR	Oxidation (M)
							571.751	2	1141.49	MWSDFLGDR	Oxidation (M)
							571.751	2	1141.49	MWSDFLGDR	Oxidation (M)
							669.825	2	1337.63	ISMIEGAAMDLR	2 Oxidation (M)
							669.825	2	1337.63	ISMIEGAAMDLR	2 Oxidation (M)
							669.825	2	1337.63	ISMIEGAAMDLR	2 Oxidation (M)
							669.825	2	1337.63	ISMIEGAAMDLR	2 Oxidation (M)
							669.825	2	1337.63	ISMIEGAAMDLR	2 Oxidation (M)
	71	D915_12658	Glutathione S-transferase protein	20	5	21.7	517.788	2	1033.56	LTQSVAIMR	Oxidation (M)	THD20842	Mu26/51
							517.788	2	1033.56	LTQSVAIMR	Oxidation (M)
							517.788	2	1033.56	LTQSVAIMR	Oxidation (M)
							517.788	2	1033.56	LTQSVAIMR	Oxidation (M)
							517.788	2	1033.56	LTQSVAIMR	Oxidation (M)
							518.28	2	1033.56	LTQSVAIMR	Oxidation (M)
							518.28	2	1033.56	LTQSVAIMR	Oxidation (M)
							518.28	2	1033.56	LTQSVAIMR	Oxidation (M)
							518.28	2	1033.56	LTQSVAIMR	Oxidation (M)
							678.815	2	1355.62	ISMIEGAAMDFR	Oxidation (M)
							1022.49	2	2042.97	FNMGLDLPNLPYYIDDK	Oxidation (M)
							1022.49	2	2042.97	FNMGLDLPNLPYYIDDK	Oxidation (M)
							681.999	3	2042.97	FNMGLDLPNLPYYIDDK	Oxidation (M)
							681.999	3	2042.97	FNMGLDLPNLPYYIDDK	Oxidation (M)
							709.351	3	2125.04	LLLEYLGEEYEEHLYGR
							709.351	3	2125.04	LLLEYLGEEYEEHLYGR
							709.351	3	2125.04	LLLEYLGEEYEEHLYGR
							709.351	3	2125.04	LLLEYLGEEYEEHLYGR
							628.809	4	2510.21	LLLEYLGEEYEEHLYGRNDR
							628.809	4	2510.21	LLLEYLGEEYEEHLYGRNDR
	100	Maker-scaffold10x_1043_pilon-snap-gene-0.18	Glutathione S-transferase protein	21	5	24.5	464.249	2	926.486	EVYTIFR		ABI79450	S1
							464.249	2	926.486	EVYTIFR
							464.249	2	926.486	EVYTIFR
							464.249	2	926.486	EVYTIFR
							530.276	2	1058.53	LWYFQFR
							530.276	2	1058.53	LWYFQFR
							596.809	2	1191.6	LVSESLESSGGK
							596.809	2	1191.6	LVSESLESSGGK
							596.809	2	1191.6	LVSESLESSGGK
							596.809	2	1191.6	LVSESLESSGGK
							596.809	2	1191.6	LVSESLESSGGK
							596.809	2	1191.6	LVSESLESSGGK
							605.839	2	1209.66	VPLLDVTGPDGK
							605.839	2	1209.66	VPLLDVTGPDGK
							605.839	2	1209.66	VPLLDVTGPDGK
							605.839	2	1209.66	VPLLDVTGPDGK
							905.882	2	1809.74	MMGETDEEYYLIER	2 Oxidation (M)
							905.882	2	1809.74	MMGETDEEYYLIER	2 Oxidation (M)
							604.257	3	1809.74	MMGETDEEYYLIER	2 Oxidation (M)
							604.257	3	1809.74	MMGETDEEYYLIER	2 Oxidation (M)
							906.39	2	1809.74	MMGETDEEYYLIER	2 Oxidation (M)
	92	D915_01922	Glutathione S-transferase protein	13	3	20.8	464.249	2	926.486	EVYTIFR		ABI79450	S1
							464.249	2	926.486	EVYTIFR
							464.249	2	926.486	EVYTIFR
							464.249	2	926.486	EVYTIFR
							605.839	2	1209.66	VPLLDVTGPDGK
							605.839	2	1209.66	VPLLDVTGPDGK
							605.839	2	1209.66	VPLLDVTGPDGK
							605.839	2	1209.66	VPLLDVTGPDGK
							905.882	2	1809.74	MMGETDEEYYLIER	2 Oxidation (M)
							905.882	2	1809.74	MMGETDEEYYLIER	2 Oxidation (M)
							604.257	3	1809.74	MMGETDEEYYLIER	2 Oxidation (M)
							604.257	3	1809.74	MMGETDEEYYLIER	2 Oxidation (M)
							906.39	2	1809.74	MMGETDEEYYLIER	2 Oxidation (M)
	49	Maker-scaffold10x_61_pilon-snap-gene-0.52	Tubulin-tyrosine ligase family protein	3	2	4.8	587.832	2	1172.66	VNNNPVYLIK		-	-
							587.832	2	1172.66	VNNNPVYLIK
							460.904	3	1380.67	FTPYHTVHSHR
3	165	Maker-scaffold10x_490_pilon-snap-gene-0.8	Glutathione S-transferase protein	48	9	33.9	509.792	2	1017.56	LTQSVAIMR		ADP09370	Mu 26/51
							509.792	2	1017.56	LTQSVAIMR
							517.789	2	1033.56	LTQSVAIMR	Oxidation (M)
							517.789	2	1033.56	LTQSVAIMR	Oxidation (M)
							517.789	2	1033.56	LTQSVAIMR	Oxidation (M)
							517.789	2	1033.56	LTQSVAIMR	Oxidation (M)
							517.789	2	1033.56	LTQSVAIMR	Oxidation (M)
							517.789	2	1033.56	LTQSVAIMR	Oxidation (M)
							518.282	2	1033.56	LTQSVAIMR	Oxidation (M)
							518.282	2	1033.56	LTQSVAIMR	Oxidation (M)
							518.282	2	1033.56	LTQSVAIMR	Oxidation (M)
							571.265	2	1140.5	MWSNFLGDR	Oxidation (M)
							571.265	2	1140.5	MWSNFLGDR	Oxidation (M)
							571.265	2	1140.5	MWSNFLGDR	Oxidation (M)
							571.265	2	1140.5	MWSNFLGDR	Oxidation (M)
							661.824	2	1321.64	ISMIEGAAMDLR	Oxidation (M)
							661.824	2	1321.64	ISMIEGAAMDLR	Oxidation (M)
							661.824	2	1321.64	ISMIEGAAMDLR	Oxidation (M)
							669.827	2	1337.63	ISMIEGAAMDLR	2 Oxidation (M)
							669.827	2	1337.63	ISMIEGAAMDLR	2 Oxidation (M)
							669.827	2	1337.63	ISMIEGAAMDLR	2 Oxidation (M)
							669.827	2	1337.63	ISMIEGAAMDLR	2 Oxidation (M)
							740.864	2	1480.69	YLAPQCLEDFPK
							740.864	2	1480.69	YLAPQCLEDFPK
							494.246	3	1480.69	YLAPQCLEDFPK
							494.246	3	1480.69	YLAPQCLEDFPK
							741.355	2	1480.69	YLAPQCLEDFPK
							741.355	2	1480.69	YLAPQCLEDFPK
							741.355	2	1480.69	YLAPQCLEDFPK
							741.355	2	1480.69	YLAPQCLEDFPK
							1022.49	2	2042.97	FNMGLDLPNLPYYIDDK	Oxidation (M)
							1022.49	2	2042.97	FNMGLDLPNLPYYIDDK	Oxidation (M)
							682.001	3	2042.97	FNMGLDLPNLPYYIDDK	Oxidation (M)
							682.001	3	2042.97	FNMGLDLPNLPYYIDDK	Oxidation (M)
							682.001	3	2042.97	FNMGLDLPNLPYYIDDK	Oxidation (M)
							709.355	3	2125.04	LLLEYLGEEYEEHLYGR
							709.355	3	2125.04	LLLEYLGEEYEEHLYGR
							709.355	3	2125.04	LLLEYLGEEYEEHLYGR
							709.355	3	2125.04	LLLEYLGEEYEEHLYGR
							1063.53	2	2125.04	LLLEYLGEEYEEHLYGR
							838.069	3	2511.19	LLLEYLGEEYEEHLYGRDDR
							838.078	3	2511.19	LLLEYLGEEYEEHLYGRDDR
							628.811	4	2511.19	LLLEYLGEEYEEHLYGRDDR
							628.811	4	2511.19	LLLEYLGEEYEEHLYGRDDR
							628.811	4	2511.19	LLLEYLGEEYEEHLYGRDDR
							838.412	3	2511.19	LLLEYLGEEYEEHLYGRDDR
							881.767	3	2642.27	WLGDKFNMGLDLPNLPYYIDDK	Oxidation (M)
							679.819	4	2715.23	HYLTGSSVSHVDFMVYEALDCIR	Oxidation (M)
	154	Maker-scaffold10x_490_pilon-snap-gene-0.5	Glutathione S-transferase protein	34	5	31	509.792	2	1017.56	LTQSVAIMR		P31670	Mu 27/47
							509.792	2	1017.56	LTQSVAIMR
							517.789	2	1033.56	LTQSVAIMR	Oxidation (M)
							517.789	2	1033.56	LTQSVAIMR	Oxidation (M)
							517.789	2	1033.56	LTQSVAIMR	Oxidation (M)
							517.789	2	1033.56	LTQSVAIMR	Oxidation (M)
							517.789	2	1033.56	LTQSVAIMR	Oxidation (M)
							517.789	2	1033.56	LTQSVAIMR	Oxidation (M)
							518.282	2	1033.56	LTQSVAIMR	Oxidation (M)
							518.282	2	1033.56	LTQSVAIMR	Oxidation (M)
							518.282	2	1033.56	LTQSVAIMR	Oxidation (M)
							661.824	2	1321.64	ISMIEGAAMDLR	Oxidation (M)
							661.824	2	1321.64	ISMIEGAAMDLR	Oxidation (M)
							661.824	2	1321.64	ISMIEGAAMDLR	Oxidation (M)
							669.827	2	1337.63	ISMIEGAAMDLR	2 Oxidation (M)
							669.827	2	1337.63	ISMIEGAAMDLR	2 Oxidation (M)
							669.827	2	1337.63	ISMIEGAAMDLR	2 Oxidation (M)
							669.827	2	1337.63	ISMIEGAAMDLR	2 Oxidation (M)
							1022.49	2	2042.97	FNMGLDLPNLPYYIDDK	Oxidation (M)
							1022.49	2	2042.97	FNMGLDLPNLPYYIDDK	Oxidation (M)
							682.001	3	2042.97	FNMGLDLPNLPYYIDDK	Oxidation (M)
							682.001	3	2042.97	FNMGLDLPNLPYYIDDK	Oxidation (M)
							682.001	3	2042.97	FNMGLDLPNLPYYIDDK	Oxidation (M)
							709.355	3	2125.04	LLLEYLGEEYEEHLYGR
							709.355	3	2125.04	LLLEYLGEEYEEHLYGR
							709.355	3	2125.04	LLLEYLGEEYEEHLYGR
							709.355	3	2125.04	LLLEYLGEEYEEHLYGR
							1063.53	2	2125.04	LLLEYLGEEYEEHLYGR
							838.069	3	2511.19	LLLEYLGEEYEEHLYGRDDR
							838.078	3	2511.19	LLLEYLGEEYEEHLYGRDDR
							628.811	4	2511.19	LLLEYLGEEYEEHLYGRDDR
							628.811	4	2511.19	LLLEYLGEEYEEHLYGRDDR
							628.811	4	2511.19	LLLEYLGEEYEEHLYGRDDR
							838.412	3	2511.19	LLLEYLGEEYEEHLYGRDDR
	124	D915_15048	Glutathione S-transferase protein	28	5	25.6	509.792	2	1017.56	LTQSVAIMR		THD18760	Mu 27/47
							509.792	2	1017.56	LTQSVAIMR
							517.789	2	1033.56	LTQSVAIMR	Oxidation (M)
							517.789	2	1033.56	LTQSVAIMR	Oxidation (M)
							517.789	2	1033.56	LTQSVAIMR	Oxidation (M)
							517.789	2	1033.56	LTQSVAIMR	Oxidation (M)
							517.789	2	1033.56	LTQSVAIMR	Oxidation (M)
							517.789	2	1033.56	LTQSVAIMR	Oxidation (M)
							518.282	2	1033.56	LTQSVAIMR	Oxidation (M)
							518.282	2	1033.56	LTQSVAIMR	Oxidation (M)
							518.282	2	1033.56	LTQSVAIMR	Oxidation (M)
							571.265	2	1141.49	MWSDFLGDR	Oxidation (M)
							571.265	2	1141.49	MWSDFLGDR	Oxidation (M)
							571.753	2	1141.49	MWSDFLGDR	Oxidation (M)
							571.753	2	1141.49	MWSDFLGDR	Oxidation (M)
							661.824	2	1321.64	ISMIEGAAMDLR	Oxidation (M)
							661.824	2	1321.64	ISMIEGAAMDLR	Oxidation (M)
							661.824	2	1321.64	ISMIEGAAMDLR	Oxidation (M)
							669.827	2	1337.63	ISMIEGAAMDLR	2 Oxidation (M)
							669.827	2	1337.63	ISMIEGAAMDLR	2 Oxidation (M)
							669.827	2	1337.63	ISMIEGAAMDLR	2 Oxidation (M)
							669.827	2	1337.63	ISMIEGAAMDLR	2 Oxidation (M)
							1022.49	2	2042.97	FNMGLDLPNLPYYIDDK	Oxidation (M)
							1022.49	2	2042.97	FNMGLDLPNLPYYIDDK	Oxidation (M)
							682.001	3	2042.97	FNMGLDLPNLPYYIDDK	Oxidation (M)
							682.001	3	2042.97	FNMGLDLPNLPYYIDDK	Oxidation (M)
							682.001	3	2042.97	FNMGLDLPNLPYYIDDK	Oxidation (M)
							720.682	3	2159.02	LFLEYLGEEYEEHLYGR
	106	D915_12658	Glutathione S-transferase protein	36	8	36.7	509.792	2	1017.56	LTQSVAIMR		THD20842	Mu 26/51
							509.792	2	1017.56	LTQSVAIMR
							517.789	2	1033.56	LTQSVAIMR	Oxidation (M)
							517.789	2	1033.56	LTQSVAIMR	Oxidation (M)
							517.789	2	1033.56	LTQSVAIMR	Oxidation (M)
							517.789	2	1033.56	LTQSVAIMR	Oxidation (M)
							517.789	2	1033.56	LTQSVAIMR	Oxidation (M)
							517.789	2	1033.56	LTQSVAIMR	Oxidation (M)
							518.282	2	1033.56	LTQSVAIMR	Oxidation (M)
							518.282	2	1033.56	LTQSVAIMR	Oxidation (M)
							518.282	2	1033.56	LTQSVAIMR	Oxidation (M)
							678.814	2	1355.62	ISMIEGAAMDFR	Oxidation (M)
							678.814	2	1355.62	ISMIEGAAMDFR	Oxidation (M)
							740.864	2	1480.69	YLAPQCLEDFPK
							740.864	2	1480.69	YLAPQCLEDFPK
							494.246	3	1480.69	YLAPQCLEDFPK
							494.246	3	1480.69	YLAPQCLEDFPK
							741.355	2	1480.69	YLAPQCLEDFPK
							741.355	2	1480.69	YLAPQCLEDFPK
							741.355	2	1480.69	YLAPQCLEDFPK
							741.355	2	1480.69	YLAPQCLEDFPK
							1022.49	2	2042.97	FNMGLDLPNLPYYIDDK	Oxidation (M)
							1022.49	2	2042.97	FNMGLDLPNLPYYIDDK	Oxidation (M)
							682.001	3	2042.97	FNMGLDLPNLPYYIDDK	Oxidation (M)
							682.001	3	2042.97	FNMGLDLPNLPYYIDDK	Oxidation (M)
							682.001	3	2042.97	FNMGLDLPNLPYYIDDK	Oxidation (M)
							709.355	3	2125.04	LLLEYLGEEYEEHLYGR
							709.355	3	2125.04	LLLEYLGEEYEEHLYGR
							709.355	3	2125.04	LLLEYLGEEYEEHLYGR
							709.355	3	2125.04	LLLEYLGEEYEEHLYGR
							1063.53	2	2125.04	LLLEYLGEEYEEHLYGR
							838.069	3	2510.21	LLLEYLGEEYEEHLYGRNDR
							838.078	3	2510.21	LLLEYLGEEYEEHLYGRNDR
							628.811	4	2510.21	LLLEYLGEEYEEHLYGRNDR
							881.767	3	2642.27	WLGDKFNMGLDLPNLPYYIDDK	Oxidation (M)
							679.819	4	2715.23	HYLTGSSVSHVDFMVYEALDCIR	Oxidation (M)
	79	D915_13000	Glutathione S-transferase protein	11	2	12.4	571.265	2	1141.49	MWSDFLGDR	Oxidation (M)	THD20590	Mu 28/7
							571.265	2	1141.49	MWSDFLGDR	Oxidation (M)
							571.753	2	1141.49	MWSDFLGDR	Oxidation (M)
							571.753	2	1141.49	MWSDFLGDR	Oxidation (M)
							661.824	2	1321.64	ISMIEGAAMDLR	Oxidation (M)
							661.824	2	1321.64	ISMIEGAAMDLR	Oxidation (M)
							661.824	2	1321.64	ISMIEGAAMDLR	Oxidation (M)
							669.827	2	1337.63	ISMIEGAAMDLR	2 Oxidation (M)
							669.827	2	1337.63	ISMIEGAAMDLR	2 Oxidation (M)
							669.827	2	1337.63	ISMIEGAAMDLR	2 Oxidation (M)
							669.827	2	1337.63	ISMIEGAAMDLR	2 Oxidation (M)
4	421	Maker-scaffold10x_490_pilon-snap-gene-0.8	Glutathione S-transferase protein	84	11	37.7	509.793	2	1017.56	LTQSVAIMR		ADP09370	Mu 26/51
							509.793	2	1017.56	LTQSVAIMR
							509.793	2	1017.56	LTQSVAIMR
							510.287	2	1017.56	LTQSVAIMR
							517.791	2	1033.56	LTQSVAIMR	Oxidation (M)
							517.791	2	1033.56	LTQSVAIMR	Oxidation (M)
							517.791	2	1033.56	LTQSVAIMR	Oxidation (M)
							517.791	2	1033.56	LTQSVAIMR	Oxidation (M)
							517.791	2	1033.56	LTQSVAIMR	Oxidation (M)
							517.791	2	1033.56	LTQSVAIMR	Oxidation (M)
							517.791	2	1033.56	LTQSVAIMR	Oxidation (M)
							517.791	2	1033.56	LTQSVAIMR	Oxidation (M)
							518.282	2	1033.56	LTQSVAIMR	Oxidation (M)
							518.282	2	1033.56	LTQSVAIMR	Oxidation (M)
							518.282	2	1033.56	LTQSVAIMR	Oxidation (M)
							518.282	2	1033.56	LTQSVAIMR	Oxidation (M)
							518.282	2	1033.56	LTQSVAIMR	Oxidation (M)
							571.264	2	1140.5	MWSNFLGDR	Oxidation (M)
							571.264	2	1140.5	MWSNFLGDR	Oxidation (M)
							571.264	2	1140.5	MWSNFLGDR	Oxidation (M)
							571.264	2	1140.5	MWSNFLGDR	Oxidation (M)
							571.264	2	1140.5	MWSNFLGDR	Oxidation (M)
							571.754	2	1140.5	MWSNFLGDR	Oxidation (M)
							614.32	2	1226.62	FEEVKGDYLK
							661.829	2	1321.64	ISMIEGAAMDLR	Oxidation (M)
							661.829	2	1321.64	ISMIEGAAMDLR	Oxidation (M)
							661.829	2	1321.64	ISMIEGAAMDLR	Oxidation (M)
							661.829	2	1321.64	ISMIEGAAMDLR	Oxidation (M)
							661.838	2	1321.64	ISMIEGAAMDLR	Oxidation (M)
							669.828	2	1337.63	ISMIEGAAMDLR	2 Oxidation (M)
							669.828	2	1337.63	ISMIEGAAMDLR	2 Oxidation (M)
							669.828	2	1337.63	ISMIEGAAMDLR	2 Oxidation (M)
							669.828	2	1337.63	ISMIEGAAMDLR	2 Oxidation (M)
							669.828	2	1337.63	ISMIEGAAMDLR	2 Oxidation (M)
							669.828	2	1337.63	ISMIEGAAMDLR	2 Oxidation (M)
							669.828	2	1337.63	ISMIEGAAMDLR	2 Oxidation (M)
							670.328	2	1337.63	ISMIEGAAMDLR	2 Oxidation (M)
							740.864	2	1480.69	YLAPQCLEDFPK
							740.864	2	1480.69	YLAPQCLEDFPK
							740.864	2	1480.69	YLAPQCLEDFPK
							740.864	2	1480.69	YLAPQCLEDFPK
							494.246	3	1480.69	YLAPQCLEDFPK
							494.574	3	1480.69	YLAPQCLEDFPK
							494.574	3	1480.69	YLAPQCLEDFPK
							741.358	2	1480.69	YLAPQCLEDFPK
							741.358	2	1480.69	YLAPQCLEDFPK
							741.358	2	1480.69	YLAPQCLEDFPK
							741.358	2	1480.69	YLAPQCLEDFPK
							741.358	2	1480.69	YLAPQCLEDFPK
							741.853	2	1480.69	YLAPQCLEDFPK
							681.999	3	2042.97	FNMGLDLPNLPYYIDDK	Oxidation (M)
							681.999	3	2042.97	FNMGLDLPNLPYYIDDK	Oxidation (M)
							681.999	3	2042.97	FNMGLDLPNLPYYIDDK	Oxidation (M)
							1022.49	2	2042.97	FNMGLDLPNLPYYIDDK	Oxidation (M)
							1022.49	2	2042.97	FNMGLDLPNLPYYIDDK	Oxidation (M)
							1022.49	2	2042.97	FNMGLDLPNLPYYIDDK	Oxidation (M)
							1022.49	2	2042.97	FNMGLDLPNLPYYIDDK	Oxidation (M)
							1022.99	2	2042.97	FNMGLDLPNLPYYIDDK	Oxidation (M)
							1022.99	2	2042.97	FNMGLDLPNLPYYIDDK	Oxidation (M)
							1022.99	2	2042.97	FNMGLDLPNLPYYIDDK	Oxidation (M)
							1022.99	2	2042.97	FNMGLDLPNLPYYIDDK	Oxidation (M)
							682.33	3	2042.97	FNMGLDLPNLPYYIDDK	Oxidation (M)
							682.33	3	2042.97	FNMGLDLPNLPYYIDDK	Oxidation (M)
							682.33	3	2042.97	FNMGLDLPNLPYYIDDK	Oxidation (M)
							682.33	3	2042.97	FNMGLDLPNLPYYIDDK	Oxidation (M)
							1063.53	2	2125.04	LLLEYLGEEYEEHLYGR
							1063.53	2	2125.04	LLLEYLGEEYEEHLYGR
							532.27	4	2125.04	LLLEYLGEEYEEHLYGR
							532.27	4	2125.04	LLLEYLGEEYEEHLYGR
							709.358	3	2125.04	LLLEYLGEEYEEHLYGR
							709.358	3	2125.04	LLLEYLGEEYEEHLYGR
							709.358	3	2125.04	LLLEYLGEEYEEHLYGR
							709.358	3	2125.04	LLLEYLGEEYEEHLYGR
							709.358	3	2125.04	LLLEYLGEEYEEHLYGR
							709.358	3	2125.04	LLLEYLGEEYEEHLYGR
							778.369	3	2332.08	FNMGLDLPNLPYYIDDKCK	Oxidation (M)
							838.068	3	2511.19	LLLEYLGEEYEEHLYGRDDR
							628.811	4	2511.19	LLLEYLGEEYEEHLYGRDDR
							628.811	4	2511.19	LLLEYLGEEYEEHLYGRDDR
							628.811	4	2511.19	LLLEYLGEEYEEHLYGRDDR
							881.771	3	2642.27	WLGDKFNMGLDLPNLPYYIDDK	Oxidation (M)
							882.105	3	2642.27	WLGDKFNMGLDLPNLPYYIDDK	Oxidation (M)
							679.573	4	2715.23	HYLTGSSVSHVDFMVYEALDCIR	Oxidation (M)
							679.573	4	2715.23	HYLTGSSVSHVDFMVYEALDCIR	Oxidation (M)
	346	Maker-scaffold10x_1184_pilon-snap-gene-0.31	Glutathione S-transferase protein	55	7	14.6	509.793	2	1017.56	LTQSVAIMR		P31671	Mu 28/7
							509.793	2	1017.56	LTQSVAIMR
							509.793	2	1017.56	LTQSVAIMR
							510.287	2	1017.56	LTQSVAIMR
							517.791	2	1033.56	LTQSVAIMR	Oxidation (M)
							517.791	2	1033.56	LTQSVAIMR	Oxidation (M)
							517.791	2	1033.56	LTQSVAIMR	Oxidation (M)
							517.791	2	1033.56	LTQSVAIMR	Oxidation (M)
							517.791	2	1033.56	LTQSVAIMR	Oxidation (M)
							517.791	2	1033.56	LTQSVAIMR	Oxidation (M)
							517.791	2	1033.56	LTQSVAIMR	Oxidation (M)
							517.791	2	1033.56	LTQSVAIMR	Oxidation (M)
							518.282	2	1033.56	LTQSVAIMR	Oxidation (M)
							518.282	2	1033.56	LTQSVAIMR	Oxidation (M)
							518.282	2	1033.56	LTQSVAIMR	Oxidation (M)
							518.282	2	1033.56	LTQSVAIMR	Oxidation (M)
							518.282	2	1033.56	LTQSVAIMR	Oxidation (M)
							571.264	2	1141.49	MWSDFLGDR	Oxidation (M)
							571.264	2	1141.49	MWSDFLGDR	Oxidation (M)
							571.264	2	1141.49	MWSDFLGDR	Oxidation (M)
							571.754	2	1141.49	MWSDFLGDR	Oxidation (M)
							571.754	2	1141.49	MWSDFLGDR	Oxidation (M)
							635.322	2	1269.61	IGFGLTCYNPK
							635.322	2	1269.61	IGFGLTCYNPK
							661.829	2	1321.64	ISMIEGAAMDLR	Oxidation (M)
							661.829	2	1321.64	ISMIEGAAMDLR	Oxidation (M)
							661.829	2	1321.64	ISMIEGAAMDLR	Oxidation (M)
							661.829	2	1321.64	ISMIEGAAMDLR	Oxidation (M)
							661.838	2	1321.64	ISMIEGAAMDLR	Oxidation (M)
							669.828	2	1337.63	ISMIEGAAMDLR	2 Oxidation (M)
							669.828	2	1337.63	ISMIEGAAMDLR	2 Oxidation (M)
							669.828	2	1337.63	ISMIEGAAMDLR	2 Oxidation (M)
							669.828	2	1337.63	ISMIEGAAMDLR	2 Oxidation (M)
							669.828	2	1337.63	ISMIEGAAMDLR	2 Oxidation (M)
							669.828	2	1337.63	ISMIEGAAMDLR	2 Oxidation (M)
							669.828	2	1337.63	ISMIEGAAMDLR	2 Oxidation (M)
							670.328	2	1337.63	ISMIEGAAMDLR	2 Oxidation (M)
							681.999	3	2042.97	FNMGLDLPNLPYYIDDK	Oxidation (M)
							681.999	3	2042.97	FNMGLDLPNLPYYIDDK	Oxidation (M)
							681.999	3	2042.97	FNMGLDLPNLPYYIDDK	Oxidation (M)
							1022.49	2	2042.97	FNMGLDLPNLPYYIDDK	Oxidation (M)
							1022.49	2	2042.97	FNMGLDLPNLPYYIDDK	Oxidation (M)
							1022.49	2	2042.97	FNMGLDLPNLPYYIDDK	Oxidation (M)
							1022.49	2	2042.97	FNMGLDLPNLPYYIDDK	Oxidation (M)
							1022.99	2	2042.97	FNMGLDLPNLPYYIDDK	Oxidation (M)
							1022.99	2	2042.97	FNMGLDLPNLPYYIDDK	Oxidation (M)
							1022.99	2	2042.97	FNMGLDLPNLPYYIDDK	Oxidation (M)
							1022.99	2	2042.97	FNMGLDLPNLPYYIDDK	Oxidation (M)
							682.33	3	2042.97	FNMGLDLPNLPYYIDDK	Oxidation (M)
							682.33	3	2042.97	FNMGLDLPNLPYYIDDK	Oxidation (M)
							682.33	3	2042.97	FNMGLDLPNLPYYIDDK	Oxidation (M)
							682.33	3	2042.97	FNMGLDLPNLPYYIDDK	Oxidation (M)
							778.369	3	2332.08	FNMGLDLPNLPYYIDDKCK	Oxidation (M)
							881.771	3	2642.27	WLGDKFNMGLDLPNLPYYIDDK	Oxidation (M)
							882.105	3	2642.27	WLGDKFNMGLDLPNLPYYIDDK	Oxidation (M)
	243	D915_12658	Glutathione S-transferase protein	66	10	41.2	509.793	2	1017.56	LTQSVAIMR		THD20842	Mu 26/51
							509.793	2	1017.56	LTQSVAIMR
							509.793	2	1017.56	LTQSVAIMR
							510.287	2	1017.56	LTQSVAIMR
							517.791	2	1033.56	LTQSVAIMR	Oxidation (M)
							517.791	2	1033.56	LTQSVAIMR	Oxidation (M)
							517.791	2	1033.56	LTQSVAIMR	Oxidation (M)
							517.791	2	1033.56	LTQSVAIMR	Oxidation (M)
							517.791	2	1033.56	LTQSVAIMR	Oxidation (M)
							517.791	2	1033.56	LTQSVAIMR	Oxidation (M)
							517.791	2	1033.56	LTQSVAIMR	Oxidation (M)
							517.791	2	1033.56	LTQSVAIMR	Oxidation (M)
							518.282	2	1033.56	LTQSVAIMR	Oxidation (M)
							518.282	2	1033.56	LTQSVAIMR	Oxidation (M)
							518.282	2	1033.56	LTQSVAIMR	Oxidation (M)
							518.282	2	1033.56	LTQSVAIMR	Oxidation (M)
							518.282	2	1033.56	LTQSVAIMR	Oxidation (M)
							614.32	2	1226.62	FEEVKGDYLK
							678.814	2	1355.62	ISMIEGAAMDFR	Oxidation (M)
							678.822	2	1355.62	ISMIEGAAMDFR	Oxidation (M)
							678.822	2	1355.62	ISMIEGAAMDFR	Oxidation (M)
							740.864	2	1480.69	YLAPQCLEDFPK
							740.864	2	1480.69	YLAPQCLEDFPK
							740.864	2	1480.69	YLAPQCLEDFPK
							740.864	2	1480.69	YLAPQCLEDFPK
							494.246	3	1480.69	YLAPQCLEDFPK
							494.574	3	1480.69	YLAPQCLEDFPK
							494.574	3	1480.69	YLAPQCLEDFPK
							741.358	2	1480.69	YLAPQCLEDFPK
							741.358	2	1480.69	YLAPQCLEDFPK
							741.358	2	1480.69	YLAPQCLEDFPK
							741.358	2	1480.69	YLAPQCLEDFPK
							741.358	2	1480.69	YLAPQCLEDFPK
							741.853	2	1480.69	YLAPQCLEDFPK
							681.999	3	2042.97	FNMGLDLPNLPYYIDDK	Oxidation (M)
							681.999	3	2042.97	FNMGLDLPNLPYYIDDK	Oxidation (M)
							681.999	3	2042.97	FNMGLDLPNLPYYIDDK	Oxidation (M)
							1022.49	2	2042.97	FNMGLDLPNLPYYIDDK	Oxidation (M)
							1022.49	2	2042.97	FNMGLDLPNLPYYIDDK	Oxidation (M)
							1022.49	2	2042.97	FNMGLDLPNLPYYIDDK	Oxidation (M)
							1022.49	2	2042.97	FNMGLDLPNLPYYIDDK	Oxidation (M)
							1022.99	2	2042.97	FNMGLDLPNLPYYIDDK	Oxidation (M)
							1022.99	2	2042.97	FNMGLDLPNLPYYIDDK	Oxidation (M)
							1022.99	2	2042.97	FNMGLDLPNLPYYIDDK	Oxidation (M)
							1022.99	2	2042.97	FNMGLDLPNLPYYIDDK	Oxidation (M)
							682.33	3	2042.97	FNMGLDLPNLPYYIDDK	Oxidation (M)
							682.33	3	2042.97	FNMGLDLPNLPYYIDDK	Oxidation (M)
							682.33	3	2042.97	FNMGLDLPNLPYYIDDK	Oxidation (M)
							682.33	3	2042.97	FNMGLDLPNLPYYIDDK	Oxidation (M)
							1063.53	2	2125.04	LLLEYLGEEYEEHLYGR
							1063.53	2	2125.04	LLLEYLGEEYEEHLYGR
							532.27	4	2125.04	LLLEYLGEEYEEHLYGR
							532.27	4	2125.04	LLLEYLGEEYEEHLYGR
							709.358	3	2125.04	LLLEYLGEEYEEHLYGR
							709.358	3	2125.04	LLLEYLGEEYEEHLYGR
							709.358	3	2125.04	LLLEYLGEEYEEHLYGR
							709.358	3	2125.04	LLLEYLGEEYEEHLYGR
							709.358	3	2125.04	LLLEYLGEEYEEHLYGR
							709.358	3	2125.04	LLLEYLGEEYEEHLYGR
							778.369	3	2332.08	FNMGLDLPNLPYYIDDKCK	Oxidation (M)
							838.068	3	2510.21	LLLEYLGEEYEEHLYGRNDR
							628.811	4	2510.21	LLLEYLGEEYEEHLYGRNDR
							881.771	3	2642.27	WLGDKFNMGLDLPNLPYYIDDK	Oxidation (M)
							882.105	3	2642.27	WLGDKFNMGLDLPNLPYYIDDK	Oxidation (M)
							679.573	4	2715.23	HYLTGSSVSHVDFMVYEALDCIR	Oxidation (M)
							679.573	4	2715.23	HYLTGSSVSHVDFMVYEALDCIR	Oxidation (M)
	374	Maker-scaffold10x_2285_pilon-snap-gene-0.13	Glutathione S-transferase protein	67	8	46.1	509.793	2	1017.56	LTQSVAIMR		THD20842	Mu 26/51
							509.793	2	1017.56	LTQSVAIMR
							509.793	2	1017.56	LTQSVAIMR
							510.287	2	1017.56	LTQSVAIMR
							517.791	2	1033.56	LTQSVAIMR	Oxidation (M)
							517.791	2	1033.56	LTQSVAIMR	Oxidation (M)
							517.791	2	1033.56	LTQSVAIMR	Oxidation (M)
							517.791	2	1033.56	LTQSVAIMR	Oxidation (M)
							517.791	2	1033.56	LTQSVAIMR	Oxidation (M)
							517.791	2	1033.56	LTQSVAIMR	Oxidation (M)
							517.791	2	1033.56	LTQSVAIMR	Oxidation (M)
							517.791	2	1033.56	LTQSVAIMR	Oxidation (M)
							518.282	2	1033.56	LTQSVAIMR	Oxidation (M)
							518.282	2	1033.56	LTQSVAIMR	Oxidation (M)
							518.282	2	1033.56	LTQSVAIMR	Oxidation (M)
							518.282	2	1033.56	LTQSVAIMR	Oxidation (M)
							518.282	2	1033.56	LTQSVAIMR	Oxidation (M)
							571.264	2	1141.49	MWSDFLGDR	Oxidation (M)
							571.264	2	1141.49	MWSDFLGDR	Oxidation (M)
							571.264	2	1141.49	MWSDFLGDR	Oxidation (M)
							571.754	2	1141.49	MWSDFLGDR	Oxidation (M)
							571.754	2	1141.49	MWSDFLGDR	Oxidation (M)
							614.32	2	1226.62	FEEVKGDYLK
							661.829	2	1321.64	ISMIEGAAMDLR	Oxidation (M)
							661.829	2	1321.64	ISMIEGAAMDLR	Oxidation (M)
							661.829	2	1321.64	ISMIEGAAMDLR	Oxidation (M)
							661.829	2	1321.64	ISMIEGAAMDLR	Oxidation (M)
							661.838	2	1321.64	ISMIEGAAMDLR	Oxidation (M)
							669.828	2	1337.63	ISMIEGAAMDLR	2 Oxidation (M)
							669.828	2	1337.63	ISMIEGAAMDLR	2 Oxidation (M)
							669.828	2	1337.63	ISMIEGAAMDLR	2 Oxidation (M)
							669.828	2	1337.63	ISMIEGAAMDLR	2 Oxidation (M)
							669.828	2	1337.63	ISMIEGAAMDLR	2 Oxidation (M)
							669.828	2	1337.63	ISMIEGAAMDLR	2 Oxidation (M)
							669.828	2	1337.63	ISMIEGAAMDLR	2 Oxidation (M)
							670.328	2	1337.63	ISMIEGAAMDLR	2 Oxidation (M)
							740.864	2	1480.69	YLAPQCLEDFPK
							740.864	2	1480.69	YLAPQCLEDFPK
							740.864	2	1480.69	YLAPQCLEDFPK
							740.864	2	1480.69	YLAPQCLEDFPK
							494.246	3	1480.69	YLAPQCLEDFPK
							494.574	3	1480.69	YLAPQCLEDFPK
							494.574	3	1480.69	YLAPQCLEDFPK
							741.358	2	1480.69	YLAPQCLEDFPK
							741.358	2	1480.69	YLAPQCLEDFPK
							741.358	2	1480.69	YLAPQCLEDFPK
							741.358	2	1480.69	YLAPQCLEDFPK
							741.358	2	1480.69	YLAPQCLEDFPK
							741.853	2	1480.69	YLAPQCLEDFPK
							681.999	3	2042.97	FNMGLDLPNLPYYIDDK	Oxidation (M)
							681.999	3	2042.97	FNMGLDLPNLPYYIDDK	Oxidation (M)
							681.999	3	2042.97	FNMGLDLPNLPYYIDDK	Oxidation (M)
							1022.49	2	2042.97	FNMGLDLPNLPYYIDDK	Oxidation (M)
							1022.49	2	2042.97	FNMGLDLPNLPYYIDDK	Oxidation (M)
							1022.49	2	2042.97	FNMGLDLPNLPYYIDDK	Oxidation (M)
							1022.49	2	2042.97	FNMGLDLPNLPYYIDDK	Oxidation (M)
							1022.99	2	2042.97	FNMGLDLPNLPYYIDDK	Oxidation (M)
							1022.99	2	2042.97	FNMGLDLPNLPYYIDDK	Oxidation (M)
							1022.99	2	2042.97	FNMGLDLPNLPYYIDDK	Oxidation (M)
							1022.99	2	2042.97	FNMGLDLPNLPYYIDDK	Oxidation (M)
							682.33	3	2042.97	FNMGLDLPNLPYYIDDK	Oxidation (M)
							682.33	3	2042.97	FNMGLDLPNLPYYIDDK	Oxidation (M)
							682.33	3	2042.97	FNMGLDLPNLPYYIDDK	Oxidation (M)
							682.33	3	2042.97	FNMGLDLPNLPYYIDDK	Oxidation (M)
							778.369	3	2332.08	FNMGLDLPNLPYYIDDKCK	Oxidation (M)
							679.573	4	2715.23	HYLTGSSVSHVDFMVYEALDCIR	Oxidation (M)
							679.573	4	2715.23	HYLTGSSVSHVDFMVYEALDCIR	Oxidation (M)
	345	Maker-scaffold10x_490_pilon-snap-gene-0.5	Glutathione S-transferase protein	60	6	32.1	509.793	2	1017.56	LTQSVAIMR		P31670	Mu 27/47
							509.793	2	1017.56	LTQSVAIMR
							509.793	2	1017.56	LTQSVAIMR
							510.287	2	1017.56	LTQSVAIMR
							517.791	2	1033.56	LTQSVAIMR	Oxidation (M)
							517.791	2	1033.56	LTQSVAIMR	Oxidation (M)
							517.791	2	1033.56	LTQSVAIMR	Oxidation (M)
							517.791	2	1033.56	LTQSVAIMR	Oxidation (M)
							517.791	2	1033.56	LTQSVAIMR	Oxidation (M)
							517.791	2	1033.56	LTQSVAIMR	Oxidation (M)
							517.791	2	1033.56	LTQSVAIMR	Oxidation (M)
							517.791	2	1033.56	LTQSVAIMR	Oxidation (M)
							518.282	2	1033.56	LTQSVAIMR	Oxidation (M)
							518.282	2	1033.56	LTQSVAIMR	Oxidation (M)
							518.282	2	1033.56	LTQSVAIMR	Oxidation (M)
							518.282	2	1033.56	LTQSVAIMR	Oxidation (M)
							518.282	2	1033.56	LTQSVAIMR	Oxidation (M)
							661.829	2	1321.64	ISMIEGAAMDLR	Oxidation (M)
							661.829	2	1321.64	ISMIEGAAMDLR	Oxidation (M)
							661.829	2	1321.64	ISMIEGAAMDLR	Oxidation (M)
							661.829	2	1321.64	ISMIEGAAMDLR	Oxidation (M)
							661.838	2	1321.64	ISMIEGAAMDLR	Oxidation (M)
							669.828	2	1337.63	ISMIEGAAMDLR	2 Oxidation (M)
							669.828	2	1337.63	ISMIEGAAMDLR	2 Oxidation (M)
							669.828	2	1337.63	ISMIEGAAMDLR	2 Oxidation (M)
							669.828	2	1337.63	ISMIEGAAMDLR	2 Oxidation (M)
							669.828	2	1337.63	ISMIEGAAMDLR	2 Oxidation (M)
							669.828	2	1337.63	ISMIEGAAMDLR	2 Oxidation (M)
							669.828	2	1337.63	ISMIEGAAMDLR	2 Oxidation (M)
							670.328	2	1337.63	ISMIEGAAMDLR	2 Oxidation (M)
							681.999	3	2042.97	FNMGLDLPNLPYYIDDK	Oxidation (M)
							681.999	3	2042.97	FNMGLDLPNLPYYIDDK	Oxidation (M)
							681.999	3	2042.97	FNMGLDLPNLPYYIDDK	Oxidation (M)
							1022.49	2	2042.97	FNMGLDLPNLPYYIDDK	Oxidation (M)
							1022.49	2	2042.97	FNMGLDLPNLPYYIDDK	Oxidation (M)
							1022.49	2	2042.97	FNMGLDLPNLPYYIDDK	Oxidation (M)
							1022.49	2	2042.97	FNMGLDLPNLPYYIDDK	Oxidation (M)
							1022.99	2	2042.97	FNMGLDLPNLPYYIDDK	Oxidation (M)
							1022.99	2	2042.97	FNMGLDLPNLPYYIDDK	Oxidation (M)
							1022.99	2	2042.97	FNMGLDLPNLPYYIDDK	Oxidation (M)
							1022.99	2	2042.97	FNMGLDLPNLPYYIDDK	Oxidation (M)
							682.33	3	2042.97	FNMGLDLPNLPYYIDDK	Oxidation (M)
							682.33	3	2042.97	FNMGLDLPNLPYYIDDK	Oxidation (M)
							682.33	3	2042.97	FNMGLDLPNLPYYIDDK	Oxidation (M)
							682.33	3	2042.97	FNMGLDLPNLPYYIDDK	Oxidation (M)
							1063.53	2	2125.04	LLLEYLGEEYEEHLYGR
							1063.53	2	2125.04	LLLEYLGEEYEEHLYGR
							532.27	4	2125.04	LLLEYLGEEYEEHLYGR
							532.27	4	2125.04	LLLEYLGEEYEEHLYGR
							709.358	3	2125.04	LLLEYLGEEYEEHLYGR
							709.358	3	2125.04	LLLEYLGEEYEEHLYGR
							709.358	3	2125.04	LLLEYLGEEYEEHLYGR
							709.358	3	2125.04	LLLEYLGEEYEEHLYGR
							709.358	3	2125.04	LLLEYLGEEYEEHLYGR
							709.358	3	2125.04	LLLEYLGEEYEEHLYGR
							778.369	3	2332.08	FNMGLDLPNLPYYIDDKCK	Oxidation (M)
							838.068	3	2511.19	LLLEYLGEEYEEHLYGRDDR
							628.811	4	2511.19	LLLEYLGEEYEEHLYGRDDR
							628.811	4	2511.19	LLLEYLGEEYEEHLYGRDDR
							628.811	4	2511.19	LLLEYLGEEYEEHLYGRDDR
	335	D915_15048	Glutathione S-transferase protein	53	6	26.4	509.793	2	1017.56	LTQSVAIMR		THD18760	Mu 27/47
							509.793	2	1017.56	LTQSVAIMR
							509.793	2	1017.56	LTQSVAIMR
							510.287	2	1017.56	LTQSVAIMR
							517.791	2	1033.56	LTQSVAIMR	Oxidation (M)
							517.791	2	1033.56	LTQSVAIMR	Oxidation (M)
							517.791	2	1033.56	LTQSVAIMR	Oxidation (M)
							517.791	2	1033.56	LTQSVAIMR	Oxidation (M)
							517.791	2	1033.56	LTQSVAIMR	Oxidation (M)
							517.791	2	1033.56	LTQSVAIMR	Oxidation (M)
							517.791	2	1033.56	LTQSVAIMR	Oxidation (M)
							517.791	2	1033.56	LTQSVAIMR	Oxidation (M)
							518.282	2	1033.56	LTQSVAIMR	Oxidation (M)
							518.282	2	1033.56	LTQSVAIMR	Oxidation (M)
							518.282	2	1033.56	LTQSVAIMR	Oxidation (M)
							518.282	2	1033.56	LTQSVAIMR	Oxidation (M)
							518.282	2	1033.56	LTQSVAIMR	Oxidation (M)
							571.264	2	1141.49	MWSDFLGDR	Oxidation (M)
							571.264	2	1141.49	MWSDFLGDR	Oxidation (M)
							571.264	2	1141.49	MWSDFLGDR	Oxidation (M)
							571.754	2	1141.49	MWSDFLGDR	Oxidation (M)
							571.754	2	1141.49	MWSDFLGDR	Oxidation (M)
							661.829	2	1321.64	ISMIEGAAMDLR	Oxidation (M)
							661.829	2	1321.64	ISMIEGAAMDLR	Oxidation (M)
							661.829	2	1321.64	ISMIEGAAMDLR	Oxidation (M)
							661.829	2	1321.64	ISMIEGAAMDLR	Oxidation (M)
							661.838	2	1321.64	ISMIEGAAMDLR	Oxidation (M)
							669.828	2	1337.63	ISMIEGAAMDLR	2 Oxidation (M)
							669.828	2	1337.63	ISMIEGAAMDLR	2 Oxidation (M)
							669.828	2	1337.63	ISMIEGAAMDLR	2 Oxidation (M)
							669.828	2	1337.63	ISMIEGAAMDLR	2 Oxidation (M)
							669.828	2	1337.63	ISMIEGAAMDLR	2 Oxidation (M)
							669.828	2	1337.63	ISMIEGAAMDLR	2 Oxidation (M)
							669.828	2	1337.63	ISMIEGAAMDLR	2 Oxidation (M)
							670.328	2	1337.63	ISMIEGAAMDLR	2 Oxidation (M)
							681.999	3	2042.97	FNMGLDLPNLPYYIDDK	Oxidation (M)
							681.999	3	2042.97	FNMGLDLPNLPYYIDDK	Oxidation (M)
							681.999	3	2042.97	FNMGLDLPNLPYYIDDK	Oxidation (M)
							1022.49	2	2042.97	FNMGLDLPNLPYYIDDK	Oxidation (M)
							1022.49	2	2042.97	FNMGLDLPNLPYYIDDK	Oxidation (M)
							1022.49	2	2042.97	FNMGLDLPNLPYYIDDK	Oxidation (M)
							1022.49	2	2042.97	FNMGLDLPNLPYYIDDK	Oxidation (M)
							1022.99	2	2042.97	FNMGLDLPNLPYYIDDK	Oxidation (M)
							1022.99	2	2042.97	FNMGLDLPNLPYYIDDK	Oxidation (M)
							1022.99	2	2042.97	FNMGLDLPNLPYYIDDK	Oxidation (M)
							1022.99	2	2042.97	FNMGLDLPNLPYYIDDK	Oxidation (M)
							682.33	3	2042.97	FNMGLDLPNLPYYIDDK	Oxidation (M)
							682.33	3	2042.97	FNMGLDLPNLPYYIDDK	Oxidation (M)
							682.33	3	2042.97	FNMGLDLPNLPYYIDDK	Oxidation (M)
							682.33	3	2042.97	FNMGLDLPNLPYYIDDK	Oxidation (M)
							720.683	3	2159.02	LFLEYLGEEYEEHLYGR
							720.683	3	2159.02	LFLEYLGEEYEEHLYGR
							778.369	3	2332.08	FNMGLDLPNLPYYIDDKCK	Oxidation (M)
	192	D915_13000	Glutathione S-transferase protein	21	4	25.3	571.264	2	1141.49	MWSDFLGDR	Oxidation (M)	THD20590	Mu 28/7
							571.264	2	1141.49	MWSDFLGDR	Oxidation (M)
							571.264	2	1141.49	MWSDFLGDR	Oxidation (M)
							571.754	2	1141.49	MWSDFLGDR	Oxidation (M)
							571.754	2	1141.49	MWSDFLGDR	Oxidation (M)
							623.792	2	1245.61	MLGSTPEERAR
							635.322	2	1269.61	IGFGLTCYNPK
							635.322	2	1269.61	IGFGLTCYNPK
							661.829	2	1321.64	ISMIEGAAMDLR	Oxidation (M)
							661.829	2	1321.64	ISMIEGAAMDLR	Oxidation (M)
							661.829	2	1321.64	ISMIEGAAMDLR	Oxidation (M)
							661.829	2	1321.64	ISMIEGAAMDLR	Oxidation (M)
							661.838	2	1321.64	ISMIEGAAMDLR	Oxidation (M)
							669.828	2	1337.63	ISMIEGAAMDLR	2 Oxidation (M)
							669.828	2	1337.63	ISMIEGAAMDLR	2 Oxidation (M)
							669.828	2	1337.63	ISMIEGAAMDLR	2 Oxidation (M)
							669.828	2	1337.63	ISMIEGAAMDLR	2 Oxidation (M)
							669.828	2	1337.63	ISMIEGAAMDLR	2 Oxidation (M)
							669.828	2	1337.63	ISMIEGAAMDLR	2 Oxidation (M)
							669.828	2	1337.63	ISMIEGAAMDLR	2 Oxidation (M)
							670.328	2	1337.63	ISMIEGAAMDLR	2 Oxidation (M)
	75	D915_13523	Glutathione S-transferase protein	19	3	24.8	571.264	2	1141.49	MWSDFLGDR	Oxidation (M)	THD20185	Mu 26/51
							571.264	2	1141.49	MWSDFLGDR	Oxidation (M)
							571.264	2	1141.49	MWSDFLGDR	Oxidation (M)
							571.754	2	1141.49	MWSDFLGDR	Oxidation (M)
							571.754	2	1141.49	MWSDFLGDR	Oxidation (M)
							614.32	2	1226.62	FEEVKGDYLK
							740.864	2	1480.69	YLAPQCLEDFPK
							740.864	2	1480.69	YLAPQCLEDFPK
							740.864	2	1480.69	YLAPQCLEDFPK
							740.864	2	1480.69	YLAPQCLEDFPK
							494.246	3	1480.69	YLAPQCLEDFPK
							494.574	3	1480.69	YLAPQCLEDFPK
							494.574	3	1480.69	YLAPQCLEDFPK
							741.358	2	1480.69	YLAPQCLEDFPK
							741.358	2	1480.69	YLAPQCLEDFPK
							741.358	2	1480.69	YLAPQCLEDFPK
							741.358	2	1480.69	YLAPQCLEDFPK
							741.358	2	1480.69	YLAPQCLEDFPK
							741.853	2	1480.69	YLAPQCLEDFPK
	68	D915_11959	Glutathione S-transferase protein	13	1	12.8	740.864	2	1480.69	YLAPQCLEDFPK		THD21359	Mu 26/51
							740.864	2	1480.69	YLAPQCLEDFPK
							740.864	2	1480.69	YLAPQCLEDFPK
							740.864	2	1480.69	YLAPQCLEDFPK
							494.246	3	1480.69	YLAPQCLEDFPK
							494.574	3	1480.69	YLAPQCLEDFPK
							494.574	3	1480.69	YLAPQCLEDFPK
							741.358	2	1480.69	YLAPQCLEDFPK
							741.358	2	1480.69	YLAPQCLEDFPK
							741.358	2	1480.69	YLAPQCLEDFPK
							741.358	2	1480.69	YLAPQCLEDFPK
							741.358	2	1480.69	YLAPQCLEDFPK
							741.853	2	1480.69	YLAPQCLEDFPK
	67	Maker-scaffold10x_2285_pilon-snap-gene-0.12	Glutathione S-transferase protein	6	3	16.8	507.823	2	1013.62	LTQSLAILR		THD21358	Mu 29/1
							507.823	2	1013.62	LTQSLAILR
							555.751	2	1109.59	TGHANRLGATL
							638.835	2	1275.65	VSMIEGAAVDLR	Oxidation (M)
							638.835	2	1275.65	VSMIEGAAVDLR	Oxidation (M)
							638.835	2	1275.65	VSMIEGAAVDLR	Oxidation (M)
5	1009	Maker-scaffold10x_490_pilon-snap-gene-0.8	Glutathione S-transferase protein	165	15	46.8	509.793	2	1017.56	LTQSVAIMR		ADP09370	Mu26/51
							509.793	2	1017.56	LTQSVAIMR
							509.793	2	1017.56	LTQSVAIMR
							509.793	2	1017.56	LTQSVAIMR
							510.284	2	1017.56	LTQSVAIMR
							510.284	2	1017.56	LTQSVAIMR
							517.79	2	1033.56	LTQSVAIMR	Oxidation (M)
							517.79	2	1033.56	LTQSVAIMR	Oxidation (M)
							517.79	2	1033.56	LTQSVAIMR	Oxidation (M)
							517.79	2	1033.56	LTQSVAIMR	Oxidation (M)
							517.79	2	1033.56	LTQSVAIMR	Oxidation (M)
							517.79	2	1033.56	LTQSVAIMR	Oxidation (M)
							517.79	2	1033.56	LTQSVAIMR	Oxidation (M)
							517.79	2	1033.56	LTQSVAIMR	Oxidation (M)
							517.79	2	1033.56	LTQSVAIMR	Oxidation (M)
							518.283	2	1033.56	LTQSVAIMR	Oxidation (M)
							518.283	2	1033.56	LTQSVAIMR	Oxidation (M)
							518.283	2	1033.56	LTQSVAIMR	Oxidation (M)
							518.283	2	1033.56	LTQSVAIMR	Oxidation (M)
							518.294	2	1033.56	LTQSVAIMR	Oxidation (M)
							518.294	2	1033.56	LTQSVAIMR	Oxidation (M)
							563.264	2	1124.51	MWSNFLGDR
							563.264	2	1124.51	MWSNFLGDR
							571.263	2	1140.5	MWSNFLGDR	Oxidation (M)
							571.263	2	1140.5	MWSNFLGDR	Oxidation (M)
							571.263	2	1140.5	MWSNFLGDR	Oxidation (M)
							571.263	2	1140.5	MWSNFLGDR	Oxidation (M)
							571.263	2	1140.5	MWSNFLGDR	Oxidation (M)
							571.263	2	1140.5	MWSNFLGDR	Oxidation (M)
							571.757	2	1140.5	MWSNFLGDR	Oxidation (M)
							571.764	2	1140.5	MWSNFLGDR	Oxidation (M)
							614.319	2	1226.62	FEEVKGDYLK
							614.319	2	1226.62	FEEVKGDYLK
							614.319	2	1226.62	FEEVKGDYLK
							653.831	2	1305.64	ISMIEGAAMDLR
							661.83	2	1321.64	ISMIEGAAMDLR	Oxidation (M)
							661.83	2	1322.67	CKLTQSVAIMR	Oxidation (M)
							661.83	2	1321.64	ISMIEGAAMDLR	Oxidation (M)
							661.83	2	1321.64	ISMIEGAAMDLR	Oxidation (M)
							661.83	2	1321.64	ISMIEGAAMDLR	Oxidation (M)
							661.83	2	1321.64	ISMIEGAAMDLR	Oxidation (M)
							661.83	2	1321.64	ISMIEGAAMDLR	Oxidation (M)
							661.83	2	1321.64	ISMIEGAAMDLR	Oxidation (M)
							661.83	2	1321.64	ISMIEGAAMDLR	Oxidation (M)
							669.827	2	1337.63	ISMIEGAAMDLR	2 Oxidation (M)
							669.827	2	1337.63	ISMIEGAAMDLR	2 Oxidation (M)
							669.827	2	1337.63	ISMIEGAAMDLR	2 Oxidation (M)
							669.827	2	1337.63	ISMIEGAAMDLR	2 Oxidation (M)
							669.827	2	1337.63	ISMIEGAAMDLR	2 Oxidation (M)
							669.827	2	1337.63	ISMIEGAAMDLR	2 Oxidation (M)
							669.827	2	1337.63	ISMIEGAAMDLR	2 Oxidation (M)
							669.827	2	1337.63	ISMIEGAAMDLR	2 Oxidation (M)
							669.827	2	1337.63	ISMIEGAAMDLR	2 Oxidation (M)
							459.929	3	1376.76	GDYLKELPTTLK
							459.929	3	1376.76	GDYLKELPTTLK
							471.569	3	1412.66	VCYNPKFEEVK
							740.866	2	1480.69	YLAPQCLEDFPK
							740.866	2	1480.69	YLAPQCLEDFPK
							740.866	2	1480.69	YLAPQCLEDFPK
							740.866	2	1480.69	YLAPQCLEDFPK
							494.247	3	1480.69	YLAPQCLEDFPK
							494.247	3	1480.69	YLAPQCLEDFPK
							494.247	3	1480.69	YLAPQCLEDFPK
							494.247	3	1480.69	YLAPQCLEDFPK
							741.358	2	1480.69	YLAPQCLEDFPK
							741.358	2	1480.69	YLAPQCLEDFPK
							741.358	2	1480.69	YLAPQCLEDFPK
							741.358	2	1480.69	YLAPQCLEDFPK
							494.575	3	1480.69	YLAPQCLEDFPK
							494.575	3	1480.69	YLAPQCLEDFPK
							494.575	3	1480.69	YLAPQCLEDFPK
							494.575	3	1480.69	YLAPQCLEDFPK
							741.853	2	1480.69	YLAPQCLEDFPK
							741.853	2	1480.69	YLAPQCLEDFPK
							741.853	2	1480.69	YLAPQCLEDFPK
							494.904	3	1480.69	YLAPQCLEDFPK
							606.956	3	1818.86	YIADKHGMLGSTPEER	Oxidation (M)
							607.296	3	1818.86	YIADKHGMLGSTPEER	Oxidation (M)
							607.296	3	1818.86	YIADKHGMLGSTPEER	Oxidation (M)
							607.296	3	1818.86	YIADKHGMLGSTPEER	Oxidation (M)
							607.296	3	1818.86	YIADKHGMLGSTPEER	Oxidation (M)
							607.296	3	1818.86	YIADKHGMLGSTPEER	Oxidation (M)
							607.296	3	1818.86	YIADKHGMLGSTPEER	Oxidation (M)
							455.726	4	1818.86	YIADKHGMLGSTPEER	Oxidation (M)
							455.726	4	1818.86	YIADKHGMLGSTPEER	Oxidation (M)
							455.726	4	1818.86	YIADKHGMLGSTPEER	Oxidation (M)
							455.726	4	1818.86	YIADKHGMLGSTPEER	Oxidation (M)
							455.726	4	1818.86	YIADKHGMLGSTPEER	Oxidation (M)
							455.726	4	1818.86	YIADKHGMLGSTPEER	Oxidation (M)
							455.976	4	1818.86	YIADKHGMLGSTPEER	Oxidation (M)
							1014.5	2	2026.97	FNMGLDLPNLPYYIDDK
							1014.5	2	2026.97	FNMGLDLPNLPYYIDDK
							1022.5	2	2042.97	FNMGLDLPNLPYYIDDK	Oxidation (M)
							1022.5	2	2042.97	FNMGLDLPNLPYYIDDK	Oxidation (M)
							1022.5	2	2042.97	FNMGLDLPNLPYYIDDK	Oxidation (M)
							1022.5	2	2042.97	FNMGLDLPNLPYYIDDK	Oxidation (M)
							682.002	3	2042.97	FNMGLDLPNLPYYIDDK	Oxidation (M)
							682.002	3	2042.97	FNMGLDLPNLPYYIDDK	Oxidation (M)
							682.002	3	2042.97	FNMGLDLPNLPYYIDDK	Oxidation (M)
							682.002	3	2042.97	FNMGLDLPNLPYYIDDK	Oxidation (M)
							1022.99	2	2042.97	FNMGLDLPNLPYYIDDK	Oxidation (M)
							1022.99	2	2042.97	FNMGLDLPNLPYYIDDK	Oxidation (M)
							1022.99	2	2042.97	FNMGLDLPNLPYYIDDK	Oxidation (M)
							1022.99	2	2042.97	FNMGLDLPNLPYYIDDK	Oxidation (M)
							682.33	3	2042.97	FNMGLDLPNLPYYIDDK	Oxidation (M)
							682.33	3	2042.97	FNMGLDLPNLPYYIDDK	Oxidation (M)
							682.33	3	2042.97	FNMGLDLPNLPYYIDDK	Oxidation (M)
							682.33	3	2042.97	FNMGLDLPNLPYYIDDK	Oxidation (M)
							709.357	3	2125.04	LLLEYLGEEYEEHLYGR
							709.357	3	2125.04	LLLEYLGEEYEEHLYGR
							709.357	3	2125.04	LLLEYLGEEYEEHLYGR
							709.357	3	2125.04	LLLEYLGEEYEEHLYGR
							709.357	3	2125.04	LLLEYLGEEYEEHLYGR
							709.357	3	2125.04	LLLEYLGEEYEEHLYGR
							709.357	3	2125.04	LLLEYLGEEYEEHLYGR
							709.357	3	2125.04	LLLEYLGEEYEEHLYGR
							709.357	3	2125.04	LLLEYLGEEYEEHLYGR
							709.357	3	2125.04	LLLEYLGEEYEEHLYGR
							709.357	3	2125.04	LLLEYLGEEYEEHLYGR
							709.357	3	2125.04	LLLEYLGEEYEEHLYGR
							709.357	3	2125.04	LLLEYLGEEYEEHLYGR
							709.357	3	2125.04	LLLEYLGEEYEEHLYGR
							1063.53	2	2125.04	LLLEYLGEEYEEHLYGR
							1063.53	2	2125.04	LLLEYLGEEYEEHLYGR
							1063.53	2	2125.04	LLLEYLGEEYEEHLYGR
							1063.53	2	2125.04	LLLEYLGEEYEEHLYGR
							532.271	4	2125.04	LLLEYLGEEYEEHLYGR
							532.271	4	2125.04	LLLEYLGEEYEEHLYGR
							532.271	4	2125.04	LLLEYLGEEYEEHLYGR
							532.271	4	2125.04	LLLEYLGEEYEEHLYGR
							709.69	3	2125.04	LLLEYLGEEYEEHLYGR
							709.69	3	2125.04	LLLEYLGEEYEEHLYGR
							778.043	3	2332.08	FNMGLDLPNLPYYIDDKCK	Oxidation (M)
							778.043	3	2332.08	FNMGLDLPNLPYYIDDKCK	Oxidation (M)
							778.371	3	2332.08	FNMGLDLPNLPYYIDDKCK	Oxidation (M)
							778.371	3	2332.08	FNMGLDLPNLPYYIDDKCK	Oxidation (M)
							778.7	3	2332.08	FNMGLDLPNLPYYIDDKCK	Oxidation (M)
							838.077	3	2511.19	LLLEYLGEEYEEHLYGRDDR
							838.077	3	2511.19	LLLEYLGEEYEEHLYGRDDR
							838.077	3	2511.19	LLLEYLGEEYEEHLYGRDDR
							838.077	3	2511.19	LLLEYLGEEYEEHLYGRDDR
							628.811	4	2511.19	LLLEYLGEEYEEHLYGRDDR
							628.811	4	2511.19	LLLEYLGEEYEEHLYGRDDR
							628.811	4	2511.19	LLLEYLGEEYEEHLYGRDDR
							628.811	4	2511.19	LLLEYLGEEYEEHLYGRDDR
							629.06	4	2511.19	LLLEYLGEEYEEHLYGRDDR
							881.773	3	2642.27	WLGDKFNMGLDLPNLPYYIDDK	Oxidation (M)
							881.773	3	2642.27	WLGDKFNMGLDLPNLPYYIDDK	Oxidation (M)
							881.773	3	2642.27	WLGDKFNMGLDLPNLPYYIDDK	Oxidation (M)
							881.773	3	2642.27	WLGDKFNMGLDLPNLPYYIDDK	Oxidation (M)
							881.773	3	2642.27	WLGDKFNMGLDLPNLPYYIDDK	Oxidation (M)
							661.583	4	2642.27	WLGDKFNMGLDLPNLPYYIDDK	Oxidation (M)
							661.583	4	2642.27	WLGDKFNMGLDLPNLPYYIDDK	Oxidation (M)
							661.583	4	2642.27	WLGDKFNMGLDLPNLPYYIDDK	Oxidation (M)
							882.1	3	2642.27	WLGDKFNMGLDLPNLPYYIDDK	Oxidation (M)
							882.1	3	2642.27	WLGDKFNMGLDLPNLPYYIDDK	Oxidation (M)
							882.1	3	2642.27	WLGDKFNMGLDLPNLPYYIDDK	Oxidation (M)
							882.1	3	2642.27	WLGDKFNMGLDLPNLPYYIDDK	Oxidation (M)
							661.83	4	2642.27	WLGDKFNMGLDLPNLPYYIDDK	Oxidation (M)
							675.575	4	2699.24	HYLTGSSVSHVDFMVYEALDCIR
							679.574	4	2715.23	HYLTGSSVSHVDFMVYEALDCIR	Oxidation (M)
							679.574	4	2715.23	HYLTGSSVSHVDFMVYEALDCIR	Oxidation (M)
							905.763	3	2715.23	HYLTGSSVSHVDFMVYEALDCIR	Oxidation (M)
							905.763	3	2715.23	HYLTGSSVSHVDFMVYEALDCIR	Oxidation (M)
							679.82	4	2715.23	HYLTGSSVSHVDFMVYEALDCIR	Oxidation (M)
	773	D915_15048	Glutathione S-transferase protein	89	10	37.6	509.793	2	1017.56	LTQSVAIMR		THD18760	Mu 27/47
							509.793	2	1017.56	LTQSVAIMR
							509.793	2	1017.56	LTQSVAIMR
							509.793	2	1017.56	LTQSVAIMR
							510.284	2	1017.56	LTQSVAIMR
							510.284	2	1017.56	LTQSVAIMR
							517.79	2	1033.56	LTQSVAIMR	Oxidation (M)
							517.79	2	1033.56	LTQSVAIMR	Oxidation (M)
							517.79	2	1033.56	LTQSVAIMR	Oxidation (M)
							517.79	2	1033.56	LTQSVAIMR	Oxidation (M)
							517.79	2	1033.56	LTQSVAIMR	Oxidation (M)
							517.79	2	1033.56	LTQSVAIMR	Oxidation (M)
							517.79	2	1033.56	LTQSVAIMR	Oxidation (M)
							517.79	2	1033.56	LTQSVAIMR	Oxidation (M)
							517.79	2	1033.56	LTQSVAIMR	Oxidation (M)
							518.283	2	1033.56	LTQSVAIMR	Oxidation (M)
							518.283	2	1033.56	LTQSVAIMR	Oxidation (M)
							518.283	2	1033.56	LTQSVAIMR	Oxidation (M)
							518.283	2	1033.56	LTQSVAIMR	Oxidation (M)
							518.294	2	1033.56	LTQSVAIMR	Oxidation (M)
							518.294	2	1033.56	LTQSVAIMR	Oxidation (M)
							563.264	2	1125.49	MWSDFLGDR
							563.264	2	1125.49	MWSDFLGDR
							563.757	2	1125.49	MWSDFLGDR
							571.263	2	1141.49	MWSDFLGDR	Oxidation (M)
							571.263	2	1141.49	MWSDFLGDR	Oxidation (M)
							571.263	2	1141.49	MWSDFLGDR	Oxidation (M)
							571.263	2	1141.49	MWSDFLGDR	Oxidation (M)
							571.757	2	1141.49	MWSDFLGDR	Oxidation (M)
							571.757	2	1141.49	MWSDFLGDR	Oxidation (M)
							571.757	2	1141.49	MWSDFLGDR	Oxidation (M)
							571.757	2	1141.49	MWSDFLGDR	Oxidation (M)
							571.764	2	1141.49	MWSDFLGDR	Oxidation (M)
							572.252	2	1141.49	MWSDFLGDR	Oxidation (M)
							653.831	2	1305.64	ISMIEGAAMDLR
							661.83	2	1321.64	ISMIEGAAMDLR	Oxidation (M)
							661.83	2	1322.67	CKLTQSVAIMR	Oxidation (M)
							661.83	2	1321.64	ISMIEGAAMDLR	Oxidation (M)
							661.83	2	1321.64	ISMIEGAAMDLR	Oxidation (M)
							661.83	2	1321.64	ISMIEGAAMDLR	Oxidation (M)
							661.83	2	1321.64	ISMIEGAAMDLR	Oxidation (M)
							661.83	2	1321.64	ISMIEGAAMDLR	Oxidation (M)
							661.83	2	1321.64	ISMIEGAAMDLR	Oxidation (M)
							661.83	2	1321.64	ISMIEGAAMDLR	Oxidation (M)
							669.827	2	1337.63	ISMIEGAAMDLR	2 Oxidation (M)
							669.827	2	1337.63	ISMIEGAAMDLR	2 Oxidation (M)
							669.827	2	1337.63	ISMIEGAAMDLR	2 Oxidation (M)
							669.827	2	1337.63	ISMIEGAAMDLR	2 Oxidation (M)
							669.827	2	1337.63	ISMIEGAAMDLR	2 Oxidation (M)
							669.827	2	1337.63	ISMIEGAAMDLR	2 Oxidation (M)
							669.827	2	1337.63	ISMIEGAAMDLR	2 Oxidation (M)
							669.827	2	1337.63	ISMIEGAAMDLR	2 Oxidation (M)
							669.827	2	1337.63	ISMIEGAAMDLR	2 Oxidation (M)
							471.569	3	1412.66	VCYNPKFEEVK
							745.332	2	1489.69	YLAPHCLDEFPK
							1014.5	2	2026.97	FNMGLDLPNLPYYIDDK
							1014.5	2	2026.97	FNMGLDLPNLPYYIDDK
							1022.5	2	2042.97	FNMGLDLPNLPYYIDDK	Oxidation (M)
							1022.5	2	2042.97	FNMGLDLPNLPYYIDDK	Oxidation (M)
							1022.5	2	2042.97	FNMGLDLPNLPYYIDDK	Oxidation (M)
							1022.5	2	2042.97	FNMGLDLPNLPYYIDDK	Oxidation (M)
							682.002	3	2042.97	FNMGLDLPNLPYYIDDK	Oxidation (M)
							682.002	3	2042.97	FNMGLDLPNLPYYIDDK	Oxidation (M)
							682.002	3	2042.97	FNMGLDLPNLPYYIDDK	Oxidation (M)
							682.002	3	2042.97	FNMGLDLPNLPYYIDDK	Oxidation (M)
							1022.99	2	2042.97	FNMGLDLPNLPYYIDDK	Oxidation (M)
							1022.99	2	2042.97	FNMGLDLPNLPYYIDDK	Oxidation (M)
							1022.99	2	2042.97	FNMGLDLPNLPYYIDDK	Oxidation (M)
							1022.99	2	2042.97	FNMGLDLPNLPYYIDDK	Oxidation (M)
							682.33	3	2042.97	FNMGLDLPNLPYYIDDK	Oxidation (M)
							682.33	3	2042.97	FNMGLDLPNLPYYIDDK	Oxidation (M)
							682.33	3	2042.97	FNMGLDLPNLPYYIDDK	Oxidation (M)
							682.33	3	2042.97	FNMGLDLPNLPYYIDDK	Oxidation (M)
							720.687	3	2159.02	LFLEYLGEEYEEHLYGR
							720.687	3	2159.02	LFLEYLGEEYEEHLYGR
							720.687	3	2159.02	LFLEYLGEEYEEHLYGR
							720.687	3	2159.02	LFLEYLGEEYEEHLYGR
							720.687	3	2159.02	LFLEYLGEEYEEHLYGR
							778.043	3	2332.08	FNMGLDLPNLPYYIDDKCK	Oxidation (M)
							778.043	3	2332.08	FNMGLDLPNLPYYIDDKCK	Oxidation (M)
							778.371	3	2332.08	FNMGLDLPNLPYYIDDKCK	Oxidation (M)
							778.371	3	2332.08	FNMGLDLPNLPYYIDDKCK	Oxidation (M)
							778.7	3	2332.08	FNMGLDLPNLPYYIDDKCK	Oxidation (M)
							887.423	3	2660.26	WFGDKFNMGLDLPNLPYYIDDK
							887.76	3	2660.26	WFGDKFNMGLDLPNLPYYIDDK
							887.771	3	2660.26	WFGDKFNMGLDLPNLPYYIDDK
							887.771	3	2660.26	WFGDKFNMGLDLPNLPYYIDDK
							888.088	3	2660.26	WFGDKFNMGLDLPNLPYYIDDK
							892.766	3	2676.26	WFGDKFNMGLDLPNLPYYIDDK	Oxidation (M)
	769	Maker-scaffold10x_1184_pilon-snap-gene-0.31	Glutathione S-transferase protein	114	12	26.5	501.293	2	1001.49	NLSNNDGLR		P31671	Mu 28/7
							509.793	2	1017.56	LTQSVAIMR
							509.793	2	1017.56	LTQSVAIMR
							509.793	2	1017.56	LTQSVAIMR
							509.793	2	1017.56	LTQSVAIMR
							510.284	2	1017.56	LTQSVAIMR
							510.284	2	1017.56	LTQSVAIMR
							517.79	2	1033.56	LTQSVAIMR	Oxidation (M)
							517.79	2	1033.56	LTQSVAIMR	Oxidation (M)
							517.79	2	1033.56	LTQSVAIMR	Oxidation (M)
							517.79	2	1033.56	LTQSVAIMR	Oxidation (M)
							517.79	2	1033.56	LTQSVAIMR	Oxidation (M)
							517.79	2	1033.56	LTQSVAIMR	Oxidation (M)
							517.79	2	1033.56	LTQSVAIMR	Oxidation (M)
							517.79	2	1033.56	LTQSVAIMR	Oxidation (M)
							517.79	2	1033.56	LTQSVAIMR	Oxidation (M)
							518.283	2	1033.56	LTQSVAIMR	Oxidation (M)
							518.283	2	1033.56	LTQSVAIMR	Oxidation (M)
							518.283	2	1033.56	LTQSVAIMR	Oxidation (M)
							518.283	2	1033.56	LTQSVAIMR	Oxidation (M)
							518.294	2	1033.56	LTQSVAIMR	Oxidation (M)
							518.294	2	1033.56	LTQSVAIMR	Oxidation (M)
							563.264	2	1125.49	MWSDFLGDR
							563.264	2	1125.49	MWSDFLGDR
							563.757	2	1125.49	MWSDFLGDR
							571.263	2	1141.49	MWSDFLGDR	Oxidation (M)
							571.263	2	1141.49	MWSDFLGDR	Oxidation (M)
							571.263	2	1141.49	MWSDFLGDR	Oxidation (M)
							571.263	2	1141.49	MWSDFLGDR	Oxidation (M)
							571.757	2	1141.49	MWSDFLGDR	Oxidation (M)
							571.757	2	1141.49	MWSDFLGDR	Oxidation (M)
							571.757	2	1141.49	MWSDFLGDR	Oxidation (M)
							571.757	2	1141.49	MWSDFLGDR	Oxidation (M)
							571.764	2	1141.49	MWSDFLGDR	Oxidation (M)
							572.252	2	1141.49	MWSDFLGDR	Oxidation (M)
							635.322	2	1269.61	IGFGLTCYNPK
							635.322	2	1269.61	IGFGLTCYNPK
							635.813	2	1269.61	IGFGLTCYNPK
							653.831	2	1305.64	ISMIEGAAMDLR
							661.83	2	1321.64	ISMIEGAAMDLR	Oxidation (M)
							661.83	2	1322.67	CKLTQSVAIMR	Oxidation (M)
							661.83	2	1321.64	ISMIEGAAMDLR	Oxidation (M)
							661.83	2	1321.64	ISMIEGAAMDLR	Oxidation (M)
							661.83	2	1321.64	ISMIEGAAMDLR	Oxidation (M)
							661.83	2	1321.64	ISMIEGAAMDLR	Oxidation (M)
							661.83	2	1321.64	ISMIEGAAMDLR	Oxidation (M)
							661.83	2	1321.64	ISMIEGAAMDLR	Oxidation (M)
							661.83	2	1321.64	ISMIEGAAMDLR	Oxidation (M)
							669.827	2	1337.63	ISMIEGAAMDLR	2 Oxidation (M)
							669.827	2	1337.63	ISMIEGAAMDLR	2 Oxidation (M)
							669.827	2	1337.63	ISMIEGAAMDLR	2 Oxidation (M)
							669.827	2	1337.63	ISMIEGAAMDLR	2 Oxidation (M)
							669.827	2	1337.63	ISMIEGAAMDLR	2 Oxidation (M)
							669.827	2	1337.63	ISMIEGAAMDLR	2 Oxidation (M)
							669.827	2	1337.63	ISMIEGAAMDLR	2 Oxidation (M)
							669.827	2	1337.63	ISMIEGAAMDLR	2 Oxidation (M)
							669.827	2	1337.63	ISMIEGAAMDLR	2 Oxidation (M)
							733.858	2	1466.68	YLAPQCLDDFPK
							733.858	2	1466.68	YLAPQCLDDFPK
							734.348	2	1466.68	YLAPQCLDDFPK
							545.95	3	1634.82	GLDLPNLPYYIDDK
							545.95	3	1634.82	GLDLPNLPYYIDDK
							818.422	2	1634.82	GLDLPNLPYYIDDK
							818.422	2	1634.82	GLDLPNLPYYIDDK
							606.956	3	1818.86	YIADKHGMLGSTPEER	Oxidation (M)
							607.296	3	1818.86	YIADKHGMLGSTPEER	Oxidation (M)
							607.296	3	1818.86	YIADKHGMLGSTPEER	Oxidation (M)
							607.296	3	1818.86	YIADKHGMLGSTPEER	Oxidation (M)
							607.296	3	1818.86	YIADKHGMLGSTPEER	Oxidation (M)
							607.296	3	1818.86	YIADKHGMLGSTPEER	Oxidation (M)
							607.296	3	1818.86	YIADKHGMLGSTPEER	Oxidation (M)
							455.726	4	1818.86	YIADKHGMLGSTPEER	Oxidation (M)
							455.726	4	1818.86	YIADKHGMLGSTPEER	Oxidation (M)
							455.726	4	1818.86	YIADKHGMLGSTPEER	Oxidation (M)
							455.726	4	1818.86	YIADKHGMLGSTPEER	Oxidation (M)
							455.726	4	1818.86	YIADKHGMLGSTPEER	Oxidation (M)
							455.726	4	1818.86	YIADKHGMLGSTPEER	Oxidation (M)
							455.976	4	1818.86	YIADKHGMLGSTPEER	Oxidation (M)
							1014.5	2	2026.97	FNMGLDLPNLPYYIDDK
							1014.5	2	2026.97	FNMGLDLPNLPYYIDDK
							1022.5	2	2042.97	FNMGLDLPNLPYYIDDK	Oxidation (M)
							1022.5	2	2042.97	FNMGLDLPNLPYYIDDK	Oxidation (M)
							1022.5	2	2042.97	FNMGLDLPNLPYYIDDK	Oxidation (M)
							1022.5	2	2042.97	FNMGLDLPNLPYYIDDK	Oxidation (M)
							682.002	3	2042.97	FNMGLDLPNLPYYIDDK	Oxidation (M)
							682.002	3	2042.97	FNMGLDLPNLPYYIDDK	Oxidation (M)
							682.002	3	2042.97	FNMGLDLPNLPYYIDDK	Oxidation (M)
							682.002	3	2042.97	FNMGLDLPNLPYYIDDK	Oxidation (M)
							1022.99	2	2042.97	FNMGLDLPNLPYYIDDK	Oxidation (M)
							1022.99	2	2042.97	FNMGLDLPNLPYYIDDK	Oxidation (M)
							1022.99	2	2042.97	FNMGLDLPNLPYYIDDK	Oxidation (M)
							1022.99	2	2042.97	FNMGLDLPNLPYYIDDK	Oxidation (M)
							682.33	3	2042.97	FNMGLDLPNLPYYIDDK	Oxidation (M)
							682.33	3	2042.97	FNMGLDLPNLPYYIDDK	Oxidation (M)
							682.33	3	2042.97	FNMGLDLPNLPYYIDDK	Oxidation (M)
							682.33	3	2042.97	FNMGLDLPNLPYYIDDK	Oxidation (M)
							778.043	3	2332.08	FNMGLDLPNLPYYIDDKCK	Oxidation (M)
							778.043	3	2332.08	FNMGLDLPNLPYYIDDKCK	Oxidation (M)
							778.371	3	2332.08	FNMGLDLPNLPYYIDDKCK	Oxidation (M)
							778.371	3	2332.08	FNMGLDLPNLPYYIDDKCK	Oxidation (M)
							778.7	3	2332.08	FNMGLDLPNLPYYIDDKCK	Oxidation (M)
							881.773	3	2642.27	WLGDKFNMGLDLPNLPYYIDDK	Oxidation (M)
							881.773	3	2642.27	WLGDKFNMGLDLPNLPYYIDDK	Oxidation (M)
							881.773	3	2642.27	WLGDKFNMGLDLPNLPYYIDDK	Oxidation (M)
							881.773	3	2642.27	WLGDKFNMGLDLPNLPYYIDDK	Oxidation (M)
							881.773	3	2642.27	WLGDKFNMGLDLPNLPYYIDDK	Oxidation (M)
							661.583	4	2642.27	WLGDKFNMGLDLPNLPYYIDDK	Oxidation (M)
							661.583	4	2642.27	WLGDKFNMGLDLPNLPYYIDDK	Oxidation (M)
							661.583	4	2642.27	WLGDKFNMGLDLPNLPYYIDDK	Oxidation (M)
							882.1	3	2642.27	WLGDKFNMGLDLPNLPYYIDDK	Oxidation (M)
							882.1	3	2642.27	WLGDKFNMGLDLPNLPYYIDDK	Oxidation (M)
							882.1	3	2642.27	WLGDKFNMGLDLPNLPYYIDDK	Oxidation (M)
							882.1	3	2642.27	WLGDKFNMGLDLPNLPYYIDDK	Oxidation (M)
							661.83	4	2642.27	WLGDKFNMGLDLPNLPYYIDDK	Oxidation (M)
	577	D915_12658	Glutathione S-transferase protein	124	11	41.2	509.793	2	1017.56	LTQSVAIMR		THD20842	Mu 26/51
							509.793	2	1017.56	LTQSVAIMR
							509.793	2	1017.56	LTQSVAIMR
							509.793	2	1017.56	LTQSVAIMR
							510.284	2	1017.56	LTQSVAIMR
							510.284	2	1017.56	LTQSVAIMR
							517.79	2	1033.56	LTQSVAIMR	Oxidation (M)
							517.79	2	1033.56	LTQSVAIMR	Oxidation (M)
							517.79	2	1033.56	LTQSVAIMR	Oxidation (M)
							517.79	2	1033.56	LTQSVAIMR	Oxidation (M)
							517.79	2	1033.56	LTQSVAIMR	Oxidation (M)
							517.79	2	1033.56	LTQSVAIMR	Oxidation (M)
							517.79	2	1033.56	LTQSVAIMR	Oxidation (M)
							517.79	2	1033.56	LTQSVAIMR	Oxidation (M)
							517.79	2	1033.56	LTQSVAIMR	Oxidation (M)
							518.283	2	1033.56	LTQSVAIMR	Oxidation (M)
							518.283	2	1033.56	LTQSVAIMR	Oxidation (M)
							518.283	2	1033.56	LTQSVAIMR	Oxidation (M)
							518.283	2	1033.56	LTQSVAIMR	Oxidation (M)
							518.294	2	1033.56	LTQSVAIMR	Oxidation (M)
							518.294	2	1033.56	LTQSVAIMR	Oxidation (M)
							614.319	2	1226.62	FEEVKGDYLK
							614.319	2	1226.62	FEEVKGDYLK
							614.319	2	1226.62	FEEVKGDYLK
							661.83	2	1322.67	CKLTQSVAIMR	Oxidation (M)
							670.818	2	1339.63	ISMIEGAAMDFR
							678.329	2	1355.62	ISMIEGAAMDFR	Oxidation (M)
							678.817	2	1355.62	ISMIEGAAMDFR	Oxidation (M)
							678.817	2	1355.62	ISMIEGAAMDFR	Oxidation (M)
							678.817	2	1355.62	ISMIEGAAMDFR	Oxidation (M)
							686.812	2	1371.62	ISMIEGAAMDFR	2 Oxidation (M)
							740.866	2	1480.69	YLAPQCLEDFPK
							740.866	2	1480.69	YLAPQCLEDFPK
							740.866	2	1480.69	YLAPQCLEDFPK
							740.866	2	1480.69	YLAPQCLEDFPK
							494.247	3	1480.69	YLAPQCLEDFPK
							494.247	3	1480.69	YLAPQCLEDFPK
							494.247	3	1480.69	YLAPQCLEDFPK
							494.247	3	1480.69	YLAPQCLEDFPK
							741.358	2	1480.69	YLAPQCLEDFPK
							741.358	2	1480.69	YLAPQCLEDFPK
							741.358	2	1480.69	YLAPQCLEDFPK
							741.358	2	1480.69	YLAPQCLEDFPK
							494.575	3	1480.69	YLAPQCLEDFPK
							494.575	3	1480.69	YLAPQCLEDFPK
							494.575	3	1480.69	YLAPQCLEDFPK
							494.575	3	1480.69	YLAPQCLEDFPK
							741.853	2	1480.69	YLAPQCLEDFPK
							741.853	2	1480.69	YLAPQCLEDFPK
							741.853	2	1480.69	YLAPQCLEDFPK
							494.904	3	1480.69	YLAPQCLEDFPK
							1014.5	2	2026.97	FNMGLDLPNLPYYIDDK
							1014.5	2	2026.97	FNMGLDLPNLPYYIDDK
							1022.5	2	2042.97	FNMGLDLPNLPYYIDDK	Oxidation (M)
							1022.5	2	2042.97	FNMGLDLPNLPYYIDDK	Oxidation (M)
							1022.5	2	2042.97	FNMGLDLPNLPYYIDDK	Oxidation (M)
							1022.5	2	2042.97	FNMGLDLPNLPYYIDDK	Oxidation (M)
							682.002	3	2042.97	FNMGLDLPNLPYYIDDK	Oxidation (M)
							682.002	3	2042.97	FNMGLDLPNLPYYIDDK	Oxidation (M)
							682.002	3	2042.97	FNMGLDLPNLPYYIDDK	Oxidation (M)
							682.002	3	2042.97	FNMGLDLPNLPYYIDDK	Oxidation (M)
							1022.99	2	2042.97	FNMGLDLPNLPYYIDDK	Oxidation (M)
							1022.99	2	2042.97	FNMGLDLPNLPYYIDDK	Oxidation (M)
							1022.99	2	2042.97	FNMGLDLPNLPYYIDDK	Oxidation (M)
							1022.99	2	2042.97	FNMGLDLPNLPYYIDDK	Oxidation (M)
							682.33	3	2042.97	FNMGLDLPNLPYYIDDK	Oxidation (M)
							682.33	3	2042.97	FNMGLDLPNLPYYIDDK	Oxidation (M)
							682.33	3	2042.97	FNMGLDLPNLPYYIDDK	Oxidation (M)
							682.33	3	2042.97	FNMGLDLPNLPYYIDDK	Oxidation (M)
							709.357	3	2125.04	LLLEYLGEEYEEHLYGR
							709.357	3	2125.04	LLLEYLGEEYEEHLYGR
							709.357	3	2125.04	LLLEYLGEEYEEHLYGR
							709.357	3	2125.04	LLLEYLGEEYEEHLYGR
							709.357	3	2125.04	LLLEYLGEEYEEHLYGR
							709.357	3	2125.04	LLLEYLGEEYEEHLYGR
							709.357	3	2125.04	LLLEYLGEEYEEHLYGR
							709.357	3	2125.04	LLLEYLGEEYEEHLYGR
							709.357	3	2125.04	LLLEYLGEEYEEHLYGR
							709.357	3	2125.04	LLLEYLGEEYEEHLYGR
							709.357	3	2125.04	LLLEYLGEEYEEHLYGR
							709.357	3	2125.04	LLLEYLGEEYEEHLYGR
							709.357	3	2125.04	LLLEYLGEEYEEHLYGR
							709.357	3	2125.04	LLLEYLGEEYEEHLYGR
							1063.53	2	2125.04	LLLEYLGEEYEEHLYGR
							1063.53	2	2125.04	LLLEYLGEEYEEHLYGR
							1063.53	2	2125.04	LLLEYLGEEYEEHLYGR
							1063.53	2	2125.04	LLLEYLGEEYEEHLYGR
							532.271	4	2125.04	LLLEYLGEEYEEHLYGR
							532.271	4	2125.04	LLLEYLGEEYEEHLYGR
							532.271	4	2125.04	LLLEYLGEEYEEHLYGR
							532.271	4	2125.04	LLLEYLGEEYEEHLYGR
							709.69	3	2125.04	LLLEYLGEEYEEHLYGR
							709.69	3	2125.04	LLLEYLGEEYEEHLYGR
							778.043	3	2332.08	FNMGLDLPNLPYYIDDKCK	Oxidation (M)
							778.043	3	2332.08	FNMGLDLPNLPYYIDDKCK	Oxidation (M)
							778.371	3	2332.08	FNMGLDLPNLPYYIDDKCK	Oxidation (M)
							778.371	3	2332.08	FNMGLDLPNLPYYIDDKCK	Oxidation (M)
							778.7	3	2332.08	FNMGLDLPNLPYYIDDKCK	Oxidation (M)
							838.077	3	2510.21	LLLEYLGEEYEEHLYGRNDR
							838.077	3	2510.21	LLLEYLGEEYEEHLYGRNDR
							838.077	3	2510.21	LLLEYLGEEYEEHLYGRNDR
							838.077	3	2510.21	LLLEYLGEEYEEHLYGRNDR
							628.811	4	2510.21	LLLEYLGEEYEEHLYGRNDR
							628.811	4	2510.21	LLLEYLGEEYEEHLYGRNDR
							628.811	4	2510.21	LLLEYLGEEYEEHLYGRNDR
							881.773	3	2642.27	WLGDKFNMGLDLPNLPYYIDDK	Oxidation (M)
							881.773	3	2642.27	WLGDKFNMGLDLPNLPYYIDDK	Oxidation (M)
							881.773	3	2642.27	WLGDKFNMGLDLPNLPYYIDDK	Oxidation (M)
							881.773	3	2642.27	WLGDKFNMGLDLPNLPYYIDDK	Oxidation (M)
							881.773	3	2642.27	WLGDKFNMGLDLPNLPYYIDDK	Oxidation (M)
							661.583	4	2642.27	WLGDKFNMGLDLPNLPYYIDDK	Oxidation (M)
							661.583	4	2642.27	WLGDKFNMGLDLPNLPYYIDDK	Oxidation (M)
							661.583	4	2642.27	WLGDKFNMGLDLPNLPYYIDDK	Oxidation (M)
							882.1	3	2642.27	WLGDKFNMGLDLPNLPYYIDDK	Oxidation (M)
							882.1	3	2642.27	WLGDKFNMGLDLPNLPYYIDDK	Oxidation (M)
							882.1	3	2642.27	WLGDKFNMGLDLPNLPYYIDDK	Oxidation (M)
							882.1	3	2642.27	WLGDKFNMGLDLPNLPYYIDDK	Oxidation (M)
							661.83	4	2642.27	WLGDKFNMGLDLPNLPYYIDDK	Oxidation (M)
							675.575	4	2699.24	HYLTGSSVSHVDFMVYEALDCIR
							679.574	4	2715.23	HYLTGSSVSHVDFMVYEALDCIR	Oxidation (M)
							679.574	4	2715.23	HYLTGSSVSHVDFMVYEALDCIR	Oxidation (M)
							905.763	3	2715.23	HYLTGSSVSHVDFMVYEALDCIR	Oxidation (M)
							905.763	3	2715.23	HYLTGSSVSHVDFMVYEALDCIR	Oxidation (M)
							679.82	4	2715.23	HYLTGSSVSHVDFMVYEALDCIR	Oxidation (M)
	859	Maker-scaffold10x_490_pilon-snap-gene-0.5	Glutathione S-transferase protein	111	9	47.1	509.793	2	1017.56	LTQSVAIMR		P31670	Mu 27/47
							509.793	2	1017.56	LTQSVAIMR
							509.793	2	1017.56	LTQSVAIMR
							509.793	2	1017.56	LTQSVAIMR
							510.284	2	1017.56	LTQSVAIMR
							510.284	2	1017.56	LTQSVAIMR
							517.79	2	1033.56	LTQSVAIMR	Oxidation (M)
							517.79	2	1033.56	LTQSVAIMR	Oxidation (M)
							517.79	2	1033.56	LTQSVAIMR	Oxidation (M)
							517.79	2	1033.56	LTQSVAIMR	Oxidation (M)
							517.79	2	1033.56	LTQSVAIMR	Oxidation (M)
							517.79	2	1033.56	LTQSVAIMR	Oxidation (M)
							517.79	2	1033.56	LTQSVAIMR	Oxidation (M)
							517.79	2	1033.56	LTQSVAIMR	Oxidation (M)
							517.79	2	1033.56	LTQSVAIMR	Oxidation (M)
							518.283	2	1033.56	LTQSVAIMR	Oxidation (M)
							518.283	2	1033.56	LTQSVAIMR	Oxidation (M)
							518.283	2	1033.56	LTQSVAIMR	Oxidation (M)
							518.283	2	1033.56	LTQSVAIMR	Oxidation (M)
							518.294	2	1033.56	LTQSVAIMR	Oxidation (M)
							518.294	2	1033.56	LTQSVAIMR	Oxidation (M)
							653.831	2	1305.64	ISMIEGAAMDLR
							661.83	2	1321.64	ISMIEGAAMDLR	Oxidation (M)
							661.83	2	1322.67	CKLTQSVAIMR	Oxidation (M)
							661.83	2	1321.64	ISMIEGAAMDLR	Oxidation (M)
							661.83	2	1321.64	ISMIEGAAMDLR	Oxidation (M)
							661.83	2	1321.64	ISMIEGAAMDLR	Oxidation (M)
							661.83	2	1321.64	ISMIEGAAMDLR	Oxidation (M)
							661.83	2	1321.64	ISMIEGAAMDLR	Oxidation (M)
							661.83	2	1321.64	ISMIEGAAMDLR	Oxidation (M)
							661.83	2	1321.64	ISMIEGAAMDLR	Oxidation (M)
							669.827	2	1337.63	ISMIEGAAMDLR	2 Oxidation (M)
							669.827	2	1337.63	ISMIEGAAMDLR	2 Oxidation (M)
							669.827	2	1337.63	ISMIEGAAMDLR	2 Oxidation (M)
							669.827	2	1337.63	ISMIEGAAMDLR	2 Oxidation (M)
							669.827	2	1337.63	ISMIEGAAMDLR	2 Oxidation (M)
							669.827	2	1337.63	ISMIEGAAMDLR	2 Oxidation (M)
							669.827	2	1337.63	ISMIEGAAMDLR	2 Oxidation (M)
							669.827	2	1337.63	ISMIEGAAMDLR	2 Oxidation (M)
							669.827	2	1337.63	ISMIEGAAMDLR	2 Oxidation (M)
							745.332	2	1489.69	YLAPHCLDEFPK
							606.956	3	1818.86	YIADKHGMLGSTPEER	Oxidation (M)
							607.296	3	1818.86	YIADKHGMLGSTPEER	Oxidation (M)
							607.296	3	1818.86	YIADKHGMLGSTPEER	Oxidation (M)
							607.296	3	1818.86	YIADKHGMLGSTPEER	Oxidation (M)
							607.296	3	1818.86	YIADKHGMLGSTPEER	Oxidation (M)
							607.296	3	1818.86	YIADKHGMLGSTPEER	Oxidation (M)
							607.296	3	1818.86	YIADKHGMLGSTPEER	Oxidation (M)
							455.726	4	1818.86	YIADKHGMLGSTPEER	Oxidation (M)
							455.726	4	1818.86	YIADKHGMLGSTPEER	Oxidation (M)
							455.726	4	1818.86	YIADKHGMLGSTPEER	Oxidation (M)
							455.726	4	1818.86	YIADKHGMLGSTPEER	Oxidation (M)
							455.726	4	1818.86	YIADKHGMLGSTPEER	Oxidation (M)
							455.726	4	1818.86	YIADKHGMLGSTPEER	Oxidation (M)
							455.976	4	1818.86	YIADKHGMLGSTPEER	Oxidation (M)
							1014.5	2	2026.97	FNMGLDLPNLPYYIDDK
							1014.5	2	2026.97	FNMGLDLPNLPYYIDDK
							1022.5	2	2042.97	FNMGLDLPNLPYYIDDK	Oxidation (M)
							1022.5	2	2042.97	FNMGLDLPNLPYYIDDK	Oxidation (M)
							1022.5	2	2042.97	FNMGLDLPNLPYYIDDK	Oxidation (M)
							1022.5	2	2042.97	FNMGLDLPNLPYYIDDK	Oxidation (M)
							682.002	3	2042.97	FNMGLDLPNLPYYIDDK	Oxidation (M)
							682.002	3	2042.97	FNMGLDLPNLPYYIDDK	Oxidation (M)
							682.002	3	2042.97	FNMGLDLPNLPYYIDDK	Oxidation (M)
							682.002	3	2042.97	FNMGLDLPNLPYYIDDK	Oxidation (M)
							1022.99	2	2042.97	FNMGLDLPNLPYYIDDK	Oxidation (M)
							1022.99	2	2042.97	FNMGLDLPNLPYYIDDK	Oxidation (M)
							1022.99	2	2042.97	FNMGLDLPNLPYYIDDK	Oxidation (M)
							1022.99	2	2042.97	FNMGLDLPNLPYYIDDK	Oxidation (M)
							682.33	3	2042.97	FNMGLDLPNLPYYIDDK	Oxidation (M)
							682.33	3	2042.97	FNMGLDLPNLPYYIDDK	Oxidation (M)
							682.33	3	2042.97	FNMGLDLPNLPYYIDDK	Oxidation (M)
							682.33	3	2042.97	FNMGLDLPNLPYYIDDK	Oxidation (M)
							709.357	3	2125.04	LLLEYLGEEYEEHLYGR
							709.357	3	2125.04	LLLEYLGEEYEEHLYGR
							709.357	3	2125.04	LLLEYLGEEYEEHLYGR
							709.357	3	2125.04	LLLEYLGEEYEEHLYGR
							709.357	3	2125.04	LLLEYLGEEYEEHLYGR
							709.357	3	2125.04	LLLEYLGEEYEEHLYGR
							709.357	3	2125.04	LLLEYLGEEYEEHLYGR
							709.357	3	2125.04	LLLEYLGEEYEEHLYGR
							709.357	3	2125.04	LLLEYLGEEYEEHLYGR
							709.357	3	2125.04	LLLEYLGEEYEEHLYGR
							709.357	3	2125.04	LLLEYLGEEYEEHLYGR
							709.357	3	2125.04	LLLEYLGEEYEEHLYGR
							709.357	3	2125.04	LLLEYLGEEYEEHLYGR
							709.357	3	2125.04	LLLEYLGEEYEEHLYGR
							1063.53	2	2125.04	LLLEYLGEEYEEHLYGR
							1063.53	2	2125.04	LLLEYLGEEYEEHLYGR
							1063.53	2	2125.04	LLLEYLGEEYEEHLYGR
							1063.53	2	2125.04	LLLEYLGEEYEEHLYGR
							532.271	4	2125.04	LLLEYLGEEYEEHLYGR
							532.271	4	2125.04	LLLEYLGEEYEEHLYGR
							532.271	4	2125.04	LLLEYLGEEYEEHLYGR
							532.271	4	2125.04	LLLEYLGEEYEEHLYGR
							709.69	3	2125.04	LLLEYLGEEYEEHLYGR
							709.69	3	2125.04	LLLEYLGEEYEEHLYGR
							778.043	3	2332.08	FNMGLDLPNLPYYIDDKCK	Oxidation (M)
							778.043	3	2332.08	FNMGLDLPNLPYYIDDKCK	Oxidation (M)
							778.371	3	2332.08	FNMGLDLPNLPYYIDDKCK	Oxidation (M)
							778.371	3	2332.08	FNMGLDLPNLPYYIDDKCK	Oxidation (M)
							778.7	3	2332.08	FNMGLDLPNLPYYIDDKCK	Oxidation (M)
							838.077	3	2511.19	LLLEYLGEEYEEHLYGRDDR
							838.077	3	2511.19	LLLEYLGEEYEEHLYGRDDR
							838.077	3	2511.19	LLLEYLGEEYEEHLYGRDDR
							838.077	3	2511.19	LLLEYLGEEYEEHLYGRDDR
							628.811	4	2511.19	LLLEYLGEEYEEHLYGRDDR
							628.811	4	2511.19	LLLEYLGEEYEEHLYGRDDR
							628.811	4	2511.19	LLLEYLGEEYEEHLYGRDDR
							628.811	4	2511.19	LLLEYLGEEYEEHLYGRDDR
							629.06	4	2511.19	LLLEYLGEEYEEHLYGRDDR
	777	Maker-scaffold10x_2285_pilon-snap-gene-0.13	Glutathione S-transferase protein	114	12	54.9	509.793	2	1017.56	LTQSVAIMR		THD20842	Mu 26/51
							509.793	2	1017.56	LTQSVAIMR
							509.793	2	1017.56	LTQSVAIMR
							509.793	2	1017.56	LTQSVAIMR
							510.284	2	1017.56	LTQSVAIMR
							510.284	2	1017.56	LTQSVAIMR
							517.79	2	1033.56	LTQSVAIMR	Oxidation (M)
							517.79	2	1033.56	LTQSVAIMR	Oxidation (M)
							517.79	2	1033.56	LTQSVAIMR	Oxidation (M)
							517.79	2	1033.56	LTQSVAIMR	Oxidation (M)
							517.79	2	1033.56	LTQSVAIMR	Oxidation (M)
							517.79	2	1033.56	LTQSVAIMR	Oxidation (M)
							517.79	2	1033.56	LTQSVAIMR	Oxidation (M)
							517.79	2	1033.56	LTQSVAIMR	Oxidation (M)
							517.79	2	1033.56	LTQSVAIMR	Oxidation (M)
							518.283	2	1033.56	LTQSVAIMR	Oxidation (M)
							518.283	2	1033.56	LTQSVAIMR	Oxidation (M)
							518.283	2	1033.56	LTQSVAIMR	Oxidation (M)
							518.283	2	1033.56	LTQSVAIMR	Oxidation (M)
							518.294	2	1033.56	LTQSVAIMR	Oxidation (M)
							518.294	2	1033.56	LTQSVAIMR	Oxidation (M)
							563.264	2	1125.49	MWSDFLGDR
							563.264	2	1125.49	MWSDFLGDR
							563.757	2	1125.49	MWSDFLGDR
							571.263	2	1141.49	MWSDFLGDR	Oxidation (M)
							571.263	2	1141.49	MWSDFLGDR	Oxidation (M)
							571.263	2	1141.49	MWSDFLGDR	Oxidation (M)
							571.263	2	1141.49	MWSDFLGDR	Oxidation (M)
							571.757	2	1141.49	MWSDFLGDR	Oxidation (M)
							571.757	2	1141.49	MWSDFLGDR	Oxidation (M)
							571.757	2	1141.49	MWSDFLGDR	Oxidation (M)
							571.757	2	1141.49	MWSDFLGDR	Oxidation (M)
							571.764	2	1141.49	MWSDFLGDR	Oxidation (M)
							572.252	2	1141.49	MWSDFLGDR	Oxidation (M)
							614.319	2	1226.62	FEEVKGDYLK
							614.319	2	1226.62	FEEVKGDYLK
							614.319	2	1226.62	FEEVKGDYLK
							653.831	2	1305.64	ISMIEGAAMDLR
							661.83	2	1321.64	ISMIEGAAMDLR	Oxidation (M)
							661.83	2	1322.67	CKLTQSVAIMR	Oxidation (M)
							661.83	2	1321.64	ISMIEGAAMDLR	Oxidation (M)
							661.83	2	1321.64	ISMIEGAAMDLR	Oxidation (M)
							661.83	2	1321.64	ISMIEGAAMDLR	Oxidation (M)
							661.83	2	1321.64	ISMIEGAAMDLR	Oxidation (M)
							661.83	2	1321.64	ISMIEGAAMDLR	Oxidation (M)
							661.83	2	1321.64	ISMIEGAAMDLR	Oxidation (M)
							661.83	2	1321.64	ISMIEGAAMDLR	Oxidation (M)
							669.827	2	1337.63	ISMIEGAAMDLR	2 Oxidation (M)
							669.827	2	1337.63	ISMIEGAAMDLR	2 Oxidation (M)
							669.827	2	1337.63	ISMIEGAAMDLR	2 Oxidation (M)
							669.827	2	1337.63	ISMIEGAAMDLR	2 Oxidation (M)
							669.827	2	1337.63	ISMIEGAAMDLR	2 Oxidation (M)
							669.827	2	1337.63	ISMIEGAAMDLR	2 Oxidation (M)
							669.827	2	1337.63	ISMIEGAAMDLR	2 Oxidation (M)
							669.827	2	1337.63	ISMIEGAAMDLR	2 Oxidation (M)
							669.827	2	1337.63	ISMIEGAAMDLR	2 Oxidation (M)
							459.929	3	1376.76	GDYLKELPTTLK
							459.929	3	1376.76	GDYLKELPTTLK
							471.569	3	1412.66	VCYNPKFEEVK
							740.866	2	1480.69	YLAPQCLEDFPK
							740.866	2	1480.69	YLAPQCLEDFPK
							740.866	2	1480.69	YLAPQCLEDFPK
							740.866	2	1480.69	YLAPQCLEDFPK
							494.247	3	1480.69	YLAPQCLEDFPK
							494.247	3	1480.69	YLAPQCLEDFPK
							494.247	3	1480.69	YLAPQCLEDFPK
							494.247	3	1480.69	YLAPQCLEDFPK
							741.358	2	1480.69	YLAPQCLEDFPK
							741.358	2	1480.69	YLAPQCLEDFPK
							741.358	2	1480.69	YLAPQCLEDFPK
							741.358	2	1480.69	YLAPQCLEDFPK
							494.575	3	1480.69	YLAPQCLEDFPK
							494.575	3	1480.69	YLAPQCLEDFPK
							494.575	3	1480.69	YLAPQCLEDFPK
							494.575	3	1480.69	YLAPQCLEDFPK
							741.853	2	1480.69	YLAPQCLEDFPK
							741.853	2	1480.69	YLAPQCLEDFPK
							741.853	2	1480.69	YLAPQCLEDFPK
							494.904	3	1480.69	YLAPQCLEDFPK
							1014.5	2	2026.97	FNMGLDLPNLPYYIDDK
							1014.5	2	2026.97	FNMGLDLPNLPYYIDDK
							1022.5	2	2042.97	FNMGLDLPNLPYYIDDK	Oxidation (M)
							1022.5	2	2042.97	FNMGLDLPNLPYYIDDK	Oxidation (M)
							1022.5	2	2042.97	FNMGLDLPNLPYYIDDK	Oxidation (M)
							1022.5	2	2042.97	FNMGLDLPNLPYYIDDK	Oxidation (M)
							682.002	3	2042.97	FNMGLDLPNLPYYIDDK	Oxidation (M)
							682.002	3	2042.97	FNMGLDLPNLPYYIDDK	Oxidation (M)
							682.002	3	2042.97	FNMGLDLPNLPYYIDDK	Oxidation (M)
							682.002	3	2042.97	FNMGLDLPNLPYYIDDK	Oxidation (M)
							1022.99	2	2042.97	FNMGLDLPNLPYYIDDK	Oxidation (M)
							1022.99	2	2042.97	FNMGLDLPNLPYYIDDK	Oxidation (M)
							1022.99	2	2042.97	FNMGLDLPNLPYYIDDK	Oxidation (M)
							1022.99	2	2042.97	FNMGLDLPNLPYYIDDK	Oxidation (M)
							682.33	3	2042.97	FNMGLDLPNLPYYIDDK	Oxidation (M)
							682.33	3	2042.97	FNMGLDLPNLPYYIDDK	Oxidation (M)
							682.33	3	2042.97	FNMGLDLPNLPYYIDDK	Oxidation (M)
							682.33	3	2042.97	FNMGLDLPNLPYYIDDK	Oxidation (M)
							778.043	3	2332.08	FNMGLDLPNLPYYIDDKCK	Oxidation (M)
							778.043	3	2332.08	FNMGLDLPNLPYYIDDKCK	Oxidation (M)
							778.371	3	2332.08	FNMGLDLPNLPYYIDDKCK	Oxidation (M)
							778.371	3	2332.08	FNMGLDLPNLPYYIDDKCK	Oxidation (M)
							778.7	3	2332.08	FNMGLDLPNLPYYIDDKCK	Oxidation (M)
							887.423	3	2660.26	WFGDKFNMGLDLPNLPYYIDDK
							887.76	3	2660.26	WFGDKFNMGLDLPNLPYYIDDK
							887.771	3	2660.26	WFGDKFNMGLDLPNLPYYIDDK
							887.771	3	2660.26	WFGDKFNMGLDLPNLPYYIDDK
							888.088	3	2660.26	WFGDKFNMGLDLPNLPYYIDDK
							892.766	3	2676.26	WFGDKFNMGLDLPNLPYYIDDK	Oxidation (M)
							675.575	4	2699.24	HYLTGSSVSHVDFMVYEALDCIR
							679.574	4	2715.23	HYLTGSSVSHVDFMVYEALDCIR	Oxidation (M)
							679.574	4	2715.23	HYLTGSSVSHVDFMVYEALDCIR	Oxidation (M)
							905.763	3	2715.23	HYLTGSSVSHVDFMVYEALDCIR	Oxidation (M)
							905.763	3	2715.23	HYLTGSSVSHVDFMVYEALDCIR	Oxidation (M)
							679.82	4	2715.23	HYLTGSSVSHVDFMVYEALDCIR	Oxidation (M)
	391	D915_13000	Glutathione S-transferase protein	38	5	31.8	563.264	2	1125.49	MWSDFLGDR		THD20590	Mu 28/7
							563.264	2	1125.49	MWSDFLGDR
							563.757	2	1125.49	MWSDFLGDR
							570.253	2	1137.58	SSRWSVSTTK
							571.263	2	1141.49	MWSDFLGDR	Oxidation (M)
							571.263	2	1141.49	MWSDFLGDR	Oxidation (M)
							571.263	2	1141.49	MWSDFLGDR	Oxidation (M)
							571.263	2	1141.49	MWSDFLGDR	Oxidation (M)
							571.757	2	1141.49	MWSDFLGDR	Oxidation (M)
							571.757	2	1141.49	MWSDFLGDR	Oxidation (M)
							571.757	2	1141.49	MWSDFLGDR	Oxidation (M)
							571.757	2	1141.49	MWSDFLGDR	Oxidation (M)
							571.764	2	1141.49	MWSDFLGDR	Oxidation (M)
							572.252	2	1141.49	MWSDFLGDR	Oxidation (M)
							635.322	2	1269.61	IGFGLTCYNPK
							635.322	2	1269.61	IGFGLTCYNPK
							635.813	2	1269.61	IGFGLTCYNPK
							653.831	2	1305.64	ISMIEGAAMDLR
							661.83	2	1321.64	ISMIEGAAMDLR	Oxidation (M)
							661.83	2	1321.64	ISMIEGAAMDLR	Oxidation (M)
							661.83	2	1321.64	ISMIEGAAMDLR	Oxidation (M)
							661.83	2	1321.64	ISMIEGAAMDLR	Oxidation (M)
							661.83	2	1321.64	ISMIEGAAMDLR	Oxidation (M)
							661.83	2	1321.64	ISMIEGAAMDLR	Oxidation (M)
							661.83	2	1321.64	ISMIEGAAMDLR	Oxidation (M)
							661.83	2	1321.64	ISMIEGAAMDLR	Oxidation (M)
							669.827	2	1337.63	ISMIEGAAMDLR	2 Oxidation (M)
							669.827	2	1337.63	ISMIEGAAMDLR	2 Oxidation (M)
							669.827	2	1337.63	ISMIEGAAMDLR	2 Oxidation (M)
							669.827	2	1337.63	ISMIEGAAMDLR	2 Oxidation (M)
							669.827	2	1337.63	ISMIEGAAMDLR	2 Oxidation (M)
							669.827	2	1337.63	ISMIEGAAMDLR	2 Oxidation (M)
							669.827	2	1337.63	ISMIEGAAMDLR	2 Oxidation (M)
							669.827	2	1337.63	ISMIEGAAMDLR	2 Oxidation (M)
							669.827	2	1337.63	ISMIEGAAMDLR	2 Oxidation (M)
							733.858	2	1466.68	YLAPQCLDDFPK
							733.858	2	1466.68	YLAPQCLDDFPK
							734.348	2	1466.68	YLAPQCLDDFPK
	86	D915_13523	Glutathione S-transferase protein	41	7	63.2	563.264	2	1125.49	MWSDFLGDR		THD20185	Mu 26/51
							563.264	2	1125.49	MWSDFLGDR
							563.757	2	1125.49	MWSDFLGDR
							569.768	2	1137.52	MIEGAAMDLR	2 Oxidation (M)
							571.263	2	1141.49	MWSDFLGDR	Oxidation (M)
							571.263	2	1141.49	MWSDFLGDR	Oxidation (M)
							571.263	2	1141.49	MWSDFLGDR	Oxidation (M)
							571.263	2	1141.49	MWSDFLGDR	Oxidation (M)
							571.757	2	1141.49	MWSDFLGDR	Oxidation (M)
							571.757	2	1141.49	MWSDFLGDR	Oxidation (M)
							571.757	2	1141.49	MWSDFLGDR	Oxidation (M)
							571.757	2	1141.49	MWSDFLGDR	Oxidation (M)
							571.764	2	1141.49	MWSDFLGDR	Oxidation (M)
							572.252	2	1141.49	MWSDFLGDR	Oxidation (M)
							614.319	2	1226.62	FEEVKGDYLK
							614.319	2	1226.62	FEEVKGDYLK
							614.319	2	1226.62	FEEVKGDYLK
							459.929	3	1376.76	GDYLKELPTTLK
							459.929	3	1376.76	GDYLKELPTTLK
							471.569	3	1412.66	VCYNPKFEEVK
							740.866	2	1480.69	YLAPQCLEDFPK
							740.866	2	1480.69	YLAPQCLEDFPK
							740.866	2	1480.69	YLAPQCLEDFPK
							740.866	2	1480.69	YLAPQCLEDFPK
							494.247	3	1480.69	YLAPQCLEDFPK
							494.247	3	1480.69	YLAPQCLEDFPK
							494.247	3	1480.69	YLAPQCLEDFPK
							494.247	3	1480.69	YLAPQCLEDFPK
							741.358	2	1480.69	YLAPQCLEDFPK
							741.358	2	1480.69	YLAPQCLEDFPK
							741.358	2	1480.69	YLAPQCLEDFPK
							741.358	2	1480.69	YLAPQCLEDFPK
							494.575	3	1480.69	YLAPQCLEDFPK
							494.575	3	1480.69	YLAPQCLEDFPK
							494.575	3	1480.69	YLAPQCLEDFPK
							494.575	3	1480.69	YLAPQCLEDFPK
							741.853	2	1480.69	YLAPQCLEDFPK
							741.853	2	1480.69	YLAPQCLEDFPK
							741.853	2	1480.69	YLAPQCLEDFPK
							494.904	3	1480.69	YLAPQCLEDFPK
							892.432	3	2674.45	TTSSTLLAVLSDNLLSLLQILGCNK
	70	D915_11959	Glutathione S-transferase protein	21	2	23.7	569.768	2	1137.52	MIEGAAMDLR	2 Oxidation (M)	THD21359	Mu 26/51
							740.866	2	1480.69	YLAPQCLEDFPK
							740.866	2	1480.69	YLAPQCLEDFPK
							740.866	2	1480.69	YLAPQCLEDFPK
							740.866	2	1480.69	YLAPQCLEDFPK
							494.247	3	1480.69	YLAPQCLEDFPK
							494.247	3	1480.69	YLAPQCLEDFPK
							494.247	3	1480.69	YLAPQCLEDFPK
							494.247	3	1480.69	YLAPQCLEDFPK
							741.358	2	1480.69	YLAPQCLEDFPK
							741.358	2	1480.69	YLAPQCLEDFPK
							741.358	2	1480.69	YLAPQCLEDFPK
							741.358	2	1480.69	YLAPQCLEDFPK
							494.575	3	1480.69	YLAPQCLEDFPK
							494.575	3	1480.69	YLAPQCLEDFPK
							494.575	3	1480.69	YLAPQCLEDFPK
							494.575	3	1480.69	YLAPQCLEDFPK
							741.853	2	1480.69	YLAPQCLEDFPK
							741.853	2	1480.69	YLAPQCLEDFPK
							741.853	2	1480.69	YLAPQCLEDFPK
							494.904	3	1480.69	YLAPQCLEDFPK
	162	D915_13524	Hypothetical Protein	25	1	25	908.941	2	1815.86	WPLNSWIASFGGGDAAPA		-	-
							908.941	2	1815.86	WPLNSWIASFGGGDAAPA
							908.941	2	1815.86	WPLNSWIASFGGGDAAPA
							908.941	2	1815.86	WPLNSWIASFGGGDAAPA
							908.941	2	1815.86	WPLNSWIASFGGGDAAPA
							908.941	2	1815.86	WPLNSWIASFGGGDAAPA
							908.941	2	1815.86	WPLNSWIASFGGGDAAPA
							908.941	2	1815.86	WPLNSWIASFGGGDAAPA
							908.941	2	1815.86	WPLNSWIASFGGGDAAPA
							908.941	2	1815.86	WPLNSWIASFGGGDAAPA
							908.941	2	1815.86	WPLNSWIASFGGGDAAPA
							908.941	2	1815.86	WPLNSWIASFGGGDAAPA
							606.298	3	1815.86	WPLNSWIASFGGGDAAPA
							606.298	3	1815.86	WPLNSWIASFGGGDAAPA
							606.298	3	1815.86	WPLNSWIASFGGGDAAPA
							606.298	3	1815.86	WPLNSWIASFGGGDAAPA
							606.298	3	1815.86	WPLNSWIASFGGGDAAPA
							606.298	3	1815.86	WPLNSWIASFGGGDAAPA
							606.298	3	1815.86	WPLNSWIASFGGGDAAPA
							909.434	2	1815.86	WPLNSWIASFGGGDAAPA
							909.434	2	1815.86	WPLNSWIASFGGGDAAPA
							909.434	2	1815.86	WPLNSWIASFGGGDAAPA
							909.434	2	1815.86	WPLNSWIASFGGGDAAPA
							909.434	2	1815.86	WPLNSWIASFGGGDAAPA
							909.434	2	1815.86	WPLNSWIASFGGGDAAPA
	128	D915_11958	Glutathione S-transferase protein	48	12	36.7	468.255	2	934.491	PATLGYWK		TPP64849	Mu 29/1
							468.255	2	934.491	PATLGYWK
							468.255	2	934.491	PATLGYWK
							468.255	2	934.491	PATLGYWK
							500.238	2	998.453	MWSDFLGK	Oxidation (M)
							500.238	2	998.453	MWSDFLGK	Oxidation (M)
							500.238	2	998.453	MWSDFLGK	Oxidation (M)
							507.822	2	1013.62	LTQSLAILR
							507.822	2	1013.62	LTQSLAILR
							507.822	2	1013.62	LTQSLAILR
							507.822	2	1013.62	LTQSLAILR
							508.314	2	1013.62	LTQSLAILR
							508.314	2	1013.62	LTQSLAILR
							524.31	2	1046.6	LLLEFVGEK
							524.31	2	1046.6	LLLEFVGEK
							565.262	2	1128.51	YEEQIYER
							565.262	2	1128.51	YEEQIYER
							638.836	2	1275.65	VSMIEGAAVDLR	Oxidation (M)
							638.836	2	1275.65	VSMIEGAAVDLR	Oxidation (M)
							638.836	2	1275.65	VSMIEGAAVDLR	Oxidation (M)
							638.836	2	1275.65	VSMIEGAAVDLR	Oxidation (M)
							558.912	3	1672.72	YEEQIYERDDGEK
							606.956	3	1818.86	YIADKHGMIGSTPEER	Oxidation (M)
							607.296	3	1818.86	YIADKHGMIGSTPEER	Oxidation (M)
							607.296	3	1818.86	YIADKHGMIGSTPEER	Oxidation (M)
							607.296	3	1818.86	YIADKHGMIGSTPEER	Oxidation (M)
							607.296	3	1818.86	YIADKHGMIGSTPEER	Oxidation (M)
							607.296	3	1818.86	YIADKHGMIGSTPEER	Oxidation (M)
							607.296	3	1818.86	YIADKHGMIGSTPEER	Oxidation (M)
							455.726	4	1818.86	YIADKHGMIGSTPEER	Oxidation (M)
							455.726	4	1818.86	YIADKHGMIGSTPEER	Oxidation (M)
							455.726	4	1818.86	YIADKHGMIGSTPEER	Oxidation (M)
							455.726	4	1818.86	YIADKHGMIGSTPEER	Oxidation (M)
							455.726	4	1818.86	YIADKHGMIGSTPEER	Oxidation (M)
							455.726	4	1818.86	YIADKHGMIGSTPEER	Oxidation (M)
							607.632	3	1818.86	YIADKHGMIGSTPEER	Oxidation (M)
							455.976	4	1818.86	YIADKHGMIGSTPEER	Oxidation (M)
							965.91	2	1928.97	NPYLRGTSLAMSFTLDK	Oxidation (M)
							675.681	3	2024.01	FELGLDLPNLPYYIDDK
							675.681	3	2024.01	FELGLDLPNLPYYIDDK
							1013.02	2	2024.01	FELGLDLPNLPYYIDDK
							718.382	3	2152.11	KFELGLDLPNLPYYIDDK
							718.382	3	2152.11	KFELGLDLPNLPYYIDDK
							718.382	3	2152.11	KFELGLDLPNLPYYIDDK
							718.382	3	2152.11	KFELGLDLPNLPYYIDDK
							718.71	3	2152.11	KFELGLDLPNLPYYIDDK
							720.044	3	2157.1	LLLEFVGEKYEEQIYER
							720.044	3	2157.1	LLLEFVGEKYEEQIYER
	128	Maker-scaffold10x_2285_pilon-snap-gene-0.12	Glutathione S-transferase protein	44	10	44.5	468.255	2	934.491	PATLGYWK		THD21358	Mu 29/1
							468.255	2	934.491	PATLGYWK
							468.255	2	934.491	PATLGYWK
							468.255	2	934.491	PATLGYWK
							507.822	2	1013.62	LTQSLAILR
							507.822	2	1013.62	LTQSLAILR
							507.822	2	1013.62	LTQSLAILR
							507.822	2	1013.62	LTQSLAILR
							508.314	2	1013.62	LTQSLAILR
							508.314	2	1013.62	LTQSLAILR
							524.31	2	1046.6	LLLEFVGEK
							524.31	2	1046.6	LLLEFVGEK
							565.262	2	1128.51	YEEQIYER
							565.262	2	1128.51	YEEQIYER
							638.836	2	1275.65	VSMIEGAAVDLR	Oxidation (M)
							638.836	2	1275.65	VSMIEGAAVDLR	Oxidation (M)
							638.836	2	1275.65	VSMIEGAAVDLR	Oxidation (M)
							638.836	2	1275.65	VSMIEGAAVDLR	Oxidation (M)
							558.912	3	1672.72	YEEQIYERDDGEK
							606.956	3	1818.86	YIADKHGMIGSTPEER	Oxidation (M)
							607.296	3	1818.86	YIADKHGMIGSTPEER	Oxidation (M)
							607.296	3	1818.86	YIADKHGMIGSTPEER	Oxidation (M)
							607.296	3	1818.86	YIADKHGMIGSTPEER	Oxidation (M)
							607.296	3	1818.86	YIADKHGMIGSTPEER	Oxidation (M)
							607.296	3	1818.86	YIADKHGMIGSTPEER	Oxidation (M)
							607.296	3	1818.86	YIADKHGMIGSTPEER	Oxidation (M)
							455.726	4	1818.86	YIADKHGMIGSTPEER	Oxidation (M)
							455.726	4	1818.86	YIADKHGMIGSTPEER	Oxidation (M)
							455.726	4	1818.86	YIADKHGMIGSTPEER	Oxidation (M)
							455.726	4	1818.86	YIADKHGMIGSTPEER	Oxidation (M)
							455.726	4	1818.86	YIADKHGMIGSTPEER	Oxidation (M)
							455.726	4	1818.86	YIADKHGMIGSTPEER	Oxidation (M)
							607.632	3	1818.86	YIADKHGMIGSTPEER	Oxidation (M)
							455.976	4	1818.86	YIADKHGMIGSTPEER	Oxidation (M)
							675.681	3	2024.01	FELGLDLPNLPYYIDDK
							675.681	3	2024.01	FELGLDLPNLPYYIDDK
							1013.02	2	2024.01	FELGLDLPNLPYYIDDK
							718.382	3	2152.11	KFELGLDLPNLPYYIDDK
							718.382	3	2152.11	KFELGLDLPNLPYYIDDK
							718.382	3	2152.11	KFELGLDLPNLPYYIDDK
							718.382	3	2152.11	KFELGLDLPNLPYYIDDK
							718.71	3	2152.11	KFELGLDLPNLPYYIDDK
							720.044	3	2157.1	LLLEFVGEKYEEQIYER
							720.044	3	2157.1	LLLEFVGEKYEEQIYER
	61	Maker-scaffold10x_61_pilon-snap-gene-0.52	Tubulin-tyrosine ligase family protein	3	2	5.5	587.833	2	1172.66	VNNNPVYLIK		-	-
							587.833	2	1172.66	VNNNPVYLIK
							517.216	3	1547.81	HLTMTGISFGLLSR	Oxidation (M)
	52	Maker-scaffold10x_1043_pilon-snap-gene-0.18	Glutathione S-transferase protein	5	3	15.6	464.253	2	926.486	EVYTIFR		ABI79450	S1
							464.253	2	926.486	EVYTIFR
							605.841	2	1209.66	VPLLDVTGPDGK
							605.841	2	1209.66	VPLLDVTGPDGK
							604.259	3	1809.74	MMGETDEEYYLIER	2 Oxidation (M)
6	645	Maker-scaffold10x_1184_pilon-snap-gene-0.31	Glutathione S-transferase protein	113	12	28.9	509.792	2	1017.56	LTQSVAIMR		P31671	Mu 28/7
							509.792	2	1017.56	LTQSVAIMR
							509.792	2	1017.56	LTQSVAIMR
							509.792	2	1017.56	LTQSVAIMR
							510.243	2	1017.56	LTQSVAIMR
							510.285	2	1017.56	LTQSVAIMR
							510.285	2	1017.56	LTQSVAIMR
							517.792	2	1033.56	LTQSVAIMR	Oxidation (M)
							517.792	2	1033.56	LTQSVAIMR	Oxidation (M)
							517.792	2	1033.56	LTQSVAIMR	Oxidation (M)
							517.792	2	1033.56	LTQSVAIMR	Oxidation (M)
							517.792	2	1033.56	LTQSVAIMR	Oxidation (M)
							517.792	2	1033.56	LTQSVAIMR	Oxidation (M)
							518.283	2	1033.56	LTQSVAIMR	Oxidation (M)
							518.283	2	1033.56	LTQSVAIMR	Oxidation (M)
							518.283	2	1033.56	LTQSVAIMR	Oxidation (M)
							518.283	2	1033.56	LTQSVAIMR	Oxidation (M)
							518.283	2	1033.56	LTQSVAIMR	Oxidation (M)
							518.294	2	1033.56	LTQSVAIMR	Oxidation (M)
							518.294	2	1033.56	LTQSVAIMR	Oxidation (M)
							518.294	2	1033.56	LTQSVAIMR	Oxidation (M)
							518.294	2	1033.56	LTQSVAIMR	Oxidation (M)
							563.756	2	1125.49	MWSDFLGDR
							563.756	2	1125.49	MWSDFLGDR
							571.263	2	1141.49	MWSDFLGDR	Oxidation (M)
							571.263	2	1141.49	MWSDFLGDR	Oxidation (M)
							571.263	2	1141.49	MWSDFLGDR	Oxidation (M)
							571.756	2	1141.49	MWSDFLGDR	Oxidation (M)
							571.756	2	1141.49	MWSDFLGDR	Oxidation (M)
							571.756	2	1141.49	MWSDFLGDR	Oxidation (M)
							571.756	2	1141.49	MWSDFLGDR	Oxidation (M)
							571.756	2	1141.49	MWSDFLGDR	Oxidation (M)
							572.258	2	1141.49	MWSDFLGDR	Oxidation (M)
							621.327	2	1240.63	FEELKGDYLK
							621.327	2	1240.63	FEELKGDYLK
							635.322	2	1269.61	IGFGLTCYNPK
							635.322	2	1269.61	IGFGLTCYNPK
							635.322	2	1269.61	IGFGLTCYNPK
							635.815	2	1269.61	IGFGLTCYNPK
							635.815	2	1269.61	IGFGLTCYNPK
							635.815	2	1269.61	IGFGLTCYNPK
							635.827	2	1269.61	IGFGLTCYNPK
							661.83	2	1321.64	ISMIEGAAMDLR	Oxidation (M)
							661.83	2	1321.64	ISMIEGAAMDLR	Oxidation (M)
							661.83	2	1321.64	ISMIEGAAMDLR	Oxidation (M)
							661.83	2	1321.64	ISMIEGAAMDLR	Oxidation (M)
							661.83	2	1321.64	ISMIEGAAMDLR	Oxidation (M)
							661.83	2	1321.64	ISMIEGAAMDLR	Oxidation (M)
							669.828	2	1337.63	ISMIEGAAMDLR	2 Oxidation (M)
							669.828	2	1337.63	ISMIEGAAMDLR	2 Oxidation (M)
							669.828	2	1337.63	ISMIEGAAMDLR	2 Oxidation (M)
							669.828	2	1337.63	ISMIEGAAMDLR	2 Oxidation (M)
							669.828	2	1337.63	ISMIEGAAMDLR	2 Oxidation (M)
							669.828	2	1337.63	ISMIEGAAMDLR	2 Oxidation (M)
							669.828	2	1337.63	ISMIEGAAMDLR	2 Oxidation (M)
							669.828	2	1337.63	ISMIEGAAMDLR	2 Oxidation (M)
							669.828	2	1337.63	ISMIEGAAMDLR	2 Oxidation (M)
							669.828	2	1337.63	ISMIEGAAMDLR	2 Oxidation (M)
							669.828	2	1337.63	ISMIEGAAMDLR	2 Oxidation (M)
							669.828	2	1337.63	ISMIEGAAMDLR	2 Oxidation (M)
							733.857	2	1466.68	YLAPQCLDDFPK
							733.857	2	1466.68	YLAPQCLDDFPK
							733.857	2	1466.68	YLAPQCLDDFPK
							733.857	2	1466.68	YLAPQCLDDFPK
							733.857	2	1466.68	YLAPQCLDDFPK
							489.574	3	1466.68	YLAPQCLDDFPK
							489.574	3	1466.68	YLAPQCLDDFPK
							734.35	2	1466.68	YLAPQCLDDFPK
							734.35	2	1466.68	YLAPQCLDDFPK
							734.35	2	1466.68	YLAPQCLDDFPK
							734.35	2	1466.68	YLAPQCLDDFPK
							734.35	2	1466.68	YLAPQCLDDFPK
							489.903	3	1466.68	YLAPQCLDDFPK
							489.903	3	1466.68	YLAPQCLDDFPK
							734.842	2	1466.68	YLAPQCLDDFPK
							734.842	2	1466.68	YLAPQCLDDFPK
							497.245	3	1488.71	YLAPQCLDHFPK
							818.421	2	1634.82	GLDLPNLPYYIDDK
							818.421	2	1634.82	GLDLPNLPYYIDDK
							607.295	3	1818.86	YIADKHGMLGSTPEER	Oxidation (M)
							607.295	3	1818.86	YIADKHGMLGSTPEER	Oxidation (M)
							607.295	3	1818.86	YIADKHGMLGSTPEER	Oxidation (M)
							455.726	4	1818.86	YIADKHGMLGSTPEER	Oxidation (M)
							455.726	4	1818.86	YIADKHGMLGSTPEER	Oxidation (M)
							455.726	4	1818.86	YIADKHGMLGSTPEER	Oxidation (M)
							455.726	4	1818.86	YIADKHGMLGSTPEER	Oxidation (M)
							455.726	4	1818.86	YIADKHGMLGSTPEER	Oxidation (M)
							607.629	3	1818.86	YIADKHGMLGSTPEER	Oxidation (M)
							1022.5	2	2042.97	FNMGLDLPNLPYYIDDK	Oxidation (M)
							1022.5	2	2042.97	FNMGLDLPNLPYYIDDK	Oxidation (M)
							1022.5	2	2042.97	FNMGLDLPNLPYYIDDK	Oxidation (M)
							1022.5	2	2042.97	FNMGLDLPNLPYYIDDK	Oxidation (M)
							682.001	3	2042.97	FNMGLDLPNLPYYIDDK	Oxidation (M)
							682.001	3	2042.97	FNMGLDLPNLPYYIDDK	Oxidation (M)
							682.001	3	2042.97	FNMGLDLPNLPYYIDDK	Oxidation (M)
							682.001	3	2042.97	FNMGLDLPNLPYYIDDK	Oxidation (M)
							682.329	3	2042.97	FNMGLDLPNLPYYIDDK	Oxidation (M)
							682.329	3	2042.97	FNMGLDLPNLPYYIDDK	Oxidation (M)
							682.329	3	2042.97	FNMGLDLPNLPYYIDDK	Oxidation (M)
							1022.99	2	2042.97	FNMGLDLPNLPYYIDDK	Oxidation (M)
							1022.99	2	2042.97	FNMGLDLPNLPYYIDDK	Oxidation (M)
							1022.99	2	2042.97	FNMGLDLPNLPYYIDDK	Oxidation (M)
							1022.99	2	2042.97	FNMGLDLPNLPYYIDDK	Oxidation (M)
							778.371	3	2332.08	FNMGLDLPNLPYYIDDKCK	Oxidation (M)
							778.371	3	2332.08	FNMGLDLPNLPYYIDDKCK	Oxidation (M)
							881.769	3	2642.27	WLGDKFNMGLDLPNLPYYIDDK	Oxidation (M)
							881.769	3	2642.27	WLGDKFNMGLDLPNLPYYIDDK	Oxidation (M)
							881.769	3	2642.27	WLGDKFNMGLDLPNLPYYIDDK	Oxidation (M)
							881.769	3	2642.27	WLGDKFNMGLDLPNLPYYIDDK	Oxidation (M)
							882.098	3	2642.27	WLGDKFNMGLDLPNLPYYIDDK	Oxidation (M)
							882.098	3	2642.27	WLGDKFNMGLDLPNLPYYIDDK	Oxidation (M)
							882.098	3	2642.27	WLGDKFNMGLDLPNLPYYIDDK	Oxidation (M)
							882.098	3	2642.27	WLGDKFNMGLDLPNLPYYIDDK	Oxidation (M)
	643	D915_15048	Glutathione S-transferase protein	90	9	34.4	509.792	2	1017.56	LTQSVAIMR		THD18760	Mu 27/47
							509.792	2	1017.56	LTQSVAIMR
							509.792	2	1017.56	LTQSVAIMR
							509.792	2	1017.56	LTQSVAIMR
							510.243	2	1017.56	LTQSVAIMR
							510.285	2	1017.56	LTQSVAIMR
							510.285	2	1017.56	LTQSVAIMR
							517.792	2	1033.56	LTQSVAIMR	Oxidation (M)
							517.792	2	1033.56	LTQSVAIMR	Oxidation (M)
							517.792	2	1033.56	LTQSVAIMR	Oxidation (M)
							517.792	2	1033.56	LTQSVAIMR	Oxidation (M)
							517.792	2	1033.56	LTQSVAIMR	Oxidation (M)
							517.792	2	1033.56	LTQSVAIMR	Oxidation (M)
							518.283	2	1033.56	LTQSVAIMR	Oxidation (M)
							518.283	2	1033.56	LTQSVAIMR	Oxidation (M)
							518.283	2	1033.56	LTQSVAIMR	Oxidation (M)
							518.283	2	1033.56	LTQSVAIMR	Oxidation (M)
							518.283	2	1033.56	LTQSVAIMR	Oxidation (M)
							518.294	2	1033.56	LTQSVAIMR	Oxidation (M)
							518.294	2	1033.56	LTQSVAIMR	Oxidation (M)
							518.294	2	1033.56	LTQSVAIMR	Oxidation (M)
							518.294	2	1033.56	LTQSVAIMR	Oxidation (M)
							563.756	2	1125.49	MWSDFLGDR
							563.756	2	1125.49	MWSDFLGDR
							571.263	2	1141.49	MWSDFLGDR	Oxidation (M)
							571.263	2	1141.49	MWSDFLGDR	Oxidation (M)
							571.263	2	1141.49	MWSDFLGDR	Oxidation (M)
							571.756	2	1141.49	MWSDFLGDR	Oxidation (M)
							571.756	2	1141.49	MWSDFLGDR	Oxidation (M)
							571.756	2	1141.49	MWSDFLGDR	Oxidation (M)
							571.756	2	1141.49	MWSDFLGDR	Oxidation (M)
							571.756	2	1141.49	MWSDFLGDR	Oxidation (M)
							572.258	2	1141.49	MWSDFLGDR	Oxidation (M)
							661.83	2	1321.64	ISMIEGAAMDLR	Oxidation (M)
							661.83	2	1321.64	ISMIEGAAMDLR	Oxidation (M)
							661.83	2	1321.64	ISMIEGAAMDLR	Oxidation (M)
							661.83	2	1321.64	ISMIEGAAMDLR	Oxidation (M)
							661.83	2	1321.64	ISMIEGAAMDLR	Oxidation (M)
							661.83	2	1321.64	ISMIEGAAMDLR	Oxidation (M)
							669.828	2	1337.63	ISMIEGAAMDLR	2 Oxidation (M)
							669.828	2	1337.63	ISMIEGAAMDLR	2 Oxidation (M)
							669.828	2	1337.63	ISMIEGAAMDLR	2 Oxidation (M)
							669.828	2	1337.63	ISMIEGAAMDLR	2 Oxidation (M)
							669.828	2	1337.63	ISMIEGAAMDLR	2 Oxidation (M)
							669.828	2	1337.63	ISMIEGAAMDLR	2 Oxidation (M)
							669.828	2	1337.63	ISMIEGAAMDLR	2 Oxidation (M)
							669.828	2	1337.63	ISMIEGAAMDLR	2 Oxidation (M)
							669.828	2	1337.63	ISMIEGAAMDLR	2 Oxidation (M)
							669.828	2	1337.63	ISMIEGAAMDLR	2 Oxidation (M)
							669.828	2	1337.63	ISMIEGAAMDLR	2 Oxidation (M)
							669.828	2	1337.63	ISMIEGAAMDLR	2 Oxidation (M)
							497.245	3	1489.69	YLAPHCLDEFPK
							1022.5	2	2042.97	FNMGLDLPNLPYYIDDK	Oxidation (M)
							1022.5	2	2042.97	FNMGLDLPNLPYYIDDK	Oxidation (M)
							1022.5	2	2042.97	FNMGLDLPNLPYYIDDK	Oxidation (M)
							1022.5	2	2042.97	FNMGLDLPNLPYYIDDK	Oxidation (M)
							682.001	3	2042.97	FNMGLDLPNLPYYIDDK	Oxidation (M)
							682.001	3	2042.97	FNMGLDLPNLPYYIDDK	Oxidation (M)
							682.001	3	2042.97	FNMGLDLPNLPYYIDDK	Oxidation (M)
							682.001	3	2042.97	FNMGLDLPNLPYYIDDK	Oxidation (M)
							682.329	3	2042.97	FNMGLDLPNLPYYIDDK	Oxidation (M)
							682.329	3	2042.97	FNMGLDLPNLPYYIDDK	Oxidation (M)
							682.329	3	2042.97	FNMGLDLPNLPYYIDDK	Oxidation (M)
							1022.99	2	2042.97	FNMGLDLPNLPYYIDDK	Oxidation (M)
							1022.99	2	2042.97	FNMGLDLPNLPYYIDDK	Oxidation (M)
							1022.99	2	2042.97	FNMGLDLPNLPYYIDDK	Oxidation (M)
							1022.99	2	2042.97	FNMGLDLPNLPYYIDDK	Oxidation (M)
							1080.52	2	2159.02	LFLEYLGEEYEEHLYGR
[truncated: 2,177 more rows]
